# Supplementary material for: 2,2′-(1-Phenyl-1H-pyrazole-3,5-di­yl)diphenol
Source: Acta Crystallogr Sect E Struct Rep Online. 2009 Jan 23;65(Pt 2):o364. doi: 10.1107/S1600536809001226 (PMC2968261; doi:10.1107/S1600536809001226)
Supplement: Supplementary file 1 [file e-65-0o364-sup1.cif]

##############################################################################
###                                                                        ###
###        Electronic paper (Acta Crystallographica Section E)             ###
###                                                                        ###
##############################################################################
#                                                                            #
# This CIF contains the data in a paper accepted for publication in Acta     #
# Crystallographica Section E. It conforms to the requirements of Notes      #
# for Authors for Section E, and has been peer reviewed under the auspices   #
# of the IUCr Commission on Journals.                                        #
#                                                                            #
# Full details of the Crystallographic Information File format               #
# are given in the paper "The Crystallographic Information File (CIF):       #
# a New Standard Archive File for Crystallography" by S. R. Hall, F. H.      #
# Allen and I. D. Brown [Acta Cryst. (1991), A47, 655-685].                  #
#                                                                            #
# The current version of the core CIF dictionary is obtainable from          #
# ftp://ftp.iucr.org/pub/cif_core.dic. The current version number is 2.4.    #
#                                                                            #
# Software is freely available for graphical display of the structure(s) in  #
# this CIF.  For information consult the CIF home page http://www.iucr.org/  #
# cif/home.html                                                              #
#                                                                            #
# This file may be used for bona fide research purposes within the           #
# scientific community so long as proper attribution is given to the journal # 
# article from which it was obtained.                                        #
#                                                                            #
##############################################################################
                                             
data_I
_audit_creation_method     SHELXL-97
_chemical_name_systematic
;
2,2'-(1-Phenyl-1<i>H</i>-pyrazole-3,5-diyl)diphenol
;
_chemical_name_common     ?
_chemical_formula_moiety     'C21 H16 N2 O2'
_chemical_formula_sum     'C21 H16 N2 O2'
_chemical_formula_iupac     'C21 H16 N2 O2'
_chemical_formula_weight     328.36
_chemical_melting_point     473
_symmetry_cell_setting     monoclinic
_symmetry_space_group_name_H-M     'P 21/c'
_symmetry_space_group_name_Hall     '-P 2ybc'
loop_
    _symmetry_equiv_pos_as_xyz
    'x, y, z'
    '-x, y+1/2, -z+1/2'
    '-x, -y, -z'
    'x, -y-1/2, z-1/2'
_cell_length_a     9.7034(8)
_cell_length_b     11.7407(9)
_cell_length_c     14.9486(14)
_cell_angle_alpha     90.00
_cell_angle_beta     104.294(7)
_cell_angle_gamma     90.00
_cell_volume     1650.3(2)
_cell_formula_units_Z     4
_cell_measurement_reflns_used     10768
_cell_measurement_theta_min     3.6
_cell_measurement_theta_max     27.6
_cell_measurement_temperature     173(2)
_exptl_crystal_description     block
_exptl_crystal_colour     colourless
_exptl_crystal_size_max     0.48
_exptl_crystal_size_mid     0.46
_exptl_crystal_size_min     0.46
_exptl_crystal_density_diffrn     1.322
_exptl_crystal_density_meas     ?
_exptl_crystal_density_method     'not measured'
_exptl_crystal_F_000     688
_exptl_absorpt_coefficient_mu     0.086
_exptl_absorpt_correction_type     none
_exptl_absorpt_process_details     ?
_exptl_absorpt_correction_T_min     .
_exptl_absorpt_correction_T_max     .
_exptl_special_details
;
;
_diffrn_ambient_temperature     173(2)
_diffrn_radiation_type     MoK\a
_diffrn_radiation_wavelength     0.71073
_diffrn_radiation_source     'fine-focus sealed tube'
_diffrn_radiation_monochromator     graphite
_diffrn_measurement_device_type     'Stoe IPDSII two-circle'
_diffrn_measurement_method     \w
_diffrn_detector_area_resol_mean     ?
_diffrn_reflns_number     12165
_diffrn_reflns_av_R_equivalents     0.0343
_diffrn_reflns_av_sigmaI/netI     0.0261
_diffrn_reflns_theta_min     3.55
_diffrn_reflns_theta_max     27.55
_diffrn_reflns_theta_full     25.00
_diffrn_measured_fraction_theta_max     0.994
_diffrn_measured_fraction_theta_full     0.997
_diffrn_reflns_limit_h_min     -12
_diffrn_reflns_limit_h_max     12
_diffrn_reflns_limit_k_min     -13
_diffrn_reflns_limit_k_max     15
_diffrn_reflns_limit_l_min     -18
_diffrn_reflns_limit_l_max     19
_diffrn_standards_number     0
_diffrn_standards_interval_count     .
_diffrn_standards_interval_time     .
_diffrn_standards_decay_%     ?
_refine_special_details
;
Refinement of <i>F</i>^2^ against ALL reflections. The weighted <i>R</i>-factor
<i>wR</i> and goodness of fit <i>S</i> are based on <i>F</i>^2^, conventional
<i>R</i>-factors <i>R</i> are based on <i>F</i>, with <i>F</i> set to zero for
negative <i>F</i>^2^. The threshold expression of <i>F</i>^2^ >
\s(<i>F</i>^2^) is used only for calculating <i>R</i>-factors(gt) <i>etc</i>.
and is not relevant to the choice of reflections for refinement.
<i>R</i>-factors based on <i>F</i>^2^ are statistically about twice as large
as those based on <i>F</i>, and <i>R</i>- factors based on ALL data will be
even larger.
;
_reflns_number_total     3799
_reflns_number_gt     3235
_reflns_threshold_expression     I>2\s(I)
_refine_ls_structure_factor_coef     Fsqd
_refine_ls_matrix_type     full
_refine_ls_R_factor_all     0.0476
_refine_ls_R_factor_gt     0.0386
_refine_ls_wR_factor_gt     0.0969
_refine_ls_wR_factor_ref     0.1014
_refine_ls_goodness_of_fit_ref     1.025
_refine_ls_restrained_S_all     1.025
_refine_ls_number_reflns     3799
_refine_ls_number_parameters     235
_refine_ls_number_restraints     0
_refine_ls_hydrogen_treatment     mixed
_refine_ls_weighting_scheme     calc
_refine_ls_weighting_details
         'calc w=1/[\s^2^(Fo^2^)+(0.0529P)^2^+0.3119P] where P=(Fo^2^+2Fc^2^)/3'
_atom_sites_solution_hydrogens     geom
_atom_sites_solution_primary     direct
_atom_sites_solution_secondary     difmap
_refine_ls_shift/su_max     0.000
_refine_ls_shift/su_mean     0.000
_refine_diff_density_max     0.235
_refine_diff_density_min     -0.149
_refine_ls_extinction_method     'SHELXL97 (Sheldrick, 2008)'
_refine_ls_extinction_coef     0.030(2)
_refine_ls_extinction_expression
                                  'Fc^*^=kFc[1+0.001xFc^2^\l^3^/sin(2\q)]^-1/4^'
loop_
    _atom_type_symbol
    _atom_type_description
    _atom_type_scat_dispersion_real
    _atom_type_scat_dispersion_imag
    _atom_type_scat_source
    'C' 'C' 0.0033 0.0016
                         'International Tables Vol C Tables 4.2.6.8 and 6.1.1.4'
    'H' 'H' 0.0000 0.0000
                         'International Tables Vol C Tables 4.2.6.8 and 6.1.1.4'
    'N' 'N' 0.0061 0.0033
                         'International Tables Vol C Tables 4.2.6.8 and 6.1.1.4'
    'O' 'O' 0.0106 0.0060
                         'International Tables Vol C Tables 4.2.6.8 and 6.1.1.4'
_computing_data_collection     'X-AREA (Stoe & Cie, 2001)'
_computing_cell_refinement     'X-AREA (Stoe & Cie, 2001)'
_computing_data_reduction     'X-AREA (Stoe & Cie, 2001)'
_computing_structure_solution     'SHELXS97 (Sheldrick, 2008)'
_computing_structure_refinement     'SHELXL97 (Sheldrick, 2008)'
_computing_molecular_graphics
                  'PLATON (Spek, 2003) and XP in SHELXTL-Plus (Sheldrick, 2008)'
_computing_publication_material     'SHELXL97 (Sheldrick, 2008)'
loop_
    _atom_site_type_symbol
    _atom_site_label
    _atom_site_fract_x
    _atom_site_fract_y
    _atom_site_fract_z
    _atom_site_U_iso_or_equiv
    _atom_site_adp_type
    _atom_site_calc_flag
    _atom_site_refinement_flags
    _atom_site_occupancy
    _atom_site_disorder_assembly
    _atom_site_disorder_group
    N N1 0.72854(9) 0.56525(9) 0.70176(6) 0.0273(2) Uani d . 1 . .
    N N2 0.60684(9) 0.61144(9) 0.64778(6) 0.0277(2) Uani d . 1 . .
    O O1 0.34395(9) 0.66647(10) 0.57881(6) 0.0434(3) Uani d . 1 . .
    H H1 0.428(2) 0.6418(18) 0.6211(13) 0.068(6) Uiso d . 1 . .
    O O2 1.07930(9) 0.61561(9) 0.60415(7) 0.0416(2) Uani d . 1 . .
    H H2 1.170(2) 0.6300(17) 0.5950(13) 0.073(6) Uiso d . 1 . .
    C C3 0.63161(11) 0.62529(9) 0.56362(7) 0.0250(2) Uani d . 1 . .
    C C4 0.76965(11) 0.58763(10) 0.56388(7) 0.0267(2) Uani d . 1 . .
    H H4 0.8130 0.5885 0.5134 0.032 Uiso calc R 1 . .
    C C5 0.82919(11) 0.54909(9) 0.65248(7) 0.0260(2) Uani d . 1 . .
    C C11 0.73784(12) 0.55181(10) 0.79885(7) 0.0293(2) Uani d . 1 . .
    C C12 0.84714(13) 0.60411(11) 0.86344(8) 0.0354(3) Uani d . 1 . .
    H H12 0.9170 0.6479 0.8442 0.042 Uiso calc R 1 . .
    C C13 0.85265(15) 0.59125(13) 0.95705(9) 0.0447(3) Uani d . 1 . .
    H H13 0.9274 0.6257 1.0021 0.054 Uiso calc R 1 . .
    C C14 0.74906(17) 0.52810(14) 0.98457(9) 0.0479(4) Uani d . 1 . .
    H H14 0.7532 0.5197 1.0484 0.057 Uiso calc R 1 . .
    C C15 0.63982(16) 0.47744(13) 0.91924(9) 0.0437(3) Uani d . 1 . .
    H H15 0.5689 0.4349 0.9384 0.052 Uiso calc R 1 . .
    C C16 0.63368(13) 0.48862(11) 0.82558(8) 0.0349(3) Uani d . 1 . .
    H H16 0.5593 0.4535 0.7806 0.042 Uiso calc R 1 . .
    C C31 0.51991(11) 0.67507(9) 0.48859(7) 0.0260(2) Uani d . 1 . .
    C C32 0.38098(12) 0.69291(11) 0.49811(8) 0.0308(2) Uani d . 1 . .
    C C33 0.27648(13) 0.73925(12) 0.42651(9) 0.0399(3) Uani d . 1 . .
    H H33 0.1826 0.7492 0.4336 0.048 Uiso calc R 1 . .
    C C34 0.30899(14) 0.77093(12) 0.34478(9) 0.0409(3) Uani d . 1 . .
    H H34 0.2378 0.8035 0.2962 0.049 Uiso calc R 1 . .
    C C35 0.44618(15) 0.75502(12) 0.33381(8) 0.0395(3) Uani d . 1 . .
    H H35 0.4687 0.7765 0.2778 0.047 Uiso calc R 1 . .
    C C36 0.54978(13) 0.70771(11) 0.40505(8) 0.0329(3) Uani d . 1 . .
    H H36 0.6431 0.6972 0.3971 0.040 Uiso calc R 1 . .
    C C51 0.96705(11) 0.49298(10) 0.69189(7) 0.0270(2) Uani d . 1 . .
    C C52 1.08989(12) 0.52664(10) 0.66442(8) 0.0304(2) Uani d . 1 . .
    C C53 1.21876(13) 0.46994(11) 0.69982(9) 0.0368(3) Uani d . 1 . .
    H H53 1.3013 0.4927 0.6811 0.044 Uiso calc R 1 . .
    C C54 1.22731(13) 0.38090(11) 0.76202(9) 0.0385(3) Uani d . 1 . .
    H H54 1.3155 0.3433 0.7856 0.046 Uiso calc R 1 . .
    C C55 1.10706(14) 0.34660(11) 0.78991(8) 0.0364(3) Uani d . 1 . .
    H H55 1.1127 0.2858 0.8326 0.044 Uiso calc R 1 . .
    C C56 0.97871(13) 0.40228(10) 0.75474(8) 0.0317(3) Uani d . 1 . .
    H H56 0.8967 0.3784 0.7737 0.038 Uiso calc R 1 . .
loop_
    _atom_site_aniso_label
    _atom_site_aniso_U_11
    _atom_site_aniso_U_22
    _atom_site_aniso_U_33
    _atom_site_aniso_U_12
    _atom_site_aniso_U_13
    _atom_site_aniso_U_23
    N1 0.0242(4) 0.0347(5) 0.0222(4) 0.0020(4) 0.0044(3) 0.0012(4)
    N2 0.0238(4) 0.0358(5) 0.0225(4) 0.0015(4) 0.0037(3) 0.0012(4)
    O1 0.0252(4) 0.0723(7) 0.0332(5) 0.0042(4) 0.0082(4) 0.0121(4)
    O2 0.0270(4) 0.0485(6) 0.0511(5) 0.0055(4) 0.0130(4) 0.0173(4)
    C3 0.0258(5) 0.0271(5) 0.0216(5) -0.0035(4) 0.0047(4) -0.0019(4)
    C4 0.0270(5) 0.0299(6) 0.0235(5) -0.0019(4) 0.0070(4) -0.0021(4)
    C5 0.0248(5) 0.0268(5) 0.0266(5) -0.0013(4) 0.0066(4) -0.0027(4)
    C11 0.0312(5) 0.0343(6) 0.0222(5) 0.0058(5) 0.0065(4) 0.0023(4)
    C12 0.0339(6) 0.0421(7) 0.0283(6) 0.0023(5) 0.0041(5) -0.0004(5)
    C13 0.0484(7) 0.0549(9) 0.0262(6) 0.0066(6) 0.0002(5) -0.0023(6)
    C14 0.0656(9) 0.0546(9) 0.0243(6) 0.0107(7) 0.0127(6) 0.0059(6)
    C15 0.0552(8) 0.0448(8) 0.0359(7) 0.0039(6) 0.0201(6) 0.0090(6)
    C16 0.0371(6) 0.0373(6) 0.0313(6) 0.0017(5) 0.0102(5) 0.0028(5)
    C31 0.0272(5) 0.0260(5) 0.0228(5) -0.0037(4) 0.0026(4) -0.0019(4)
    C32 0.0279(5) 0.0354(6) 0.0276(5) -0.0033(4) 0.0038(4) 0.0011(5)
    C33 0.0293(6) 0.0458(7) 0.0394(7) 0.0004(5) -0.0013(5) 0.0041(6)
    C34 0.0420(7) 0.0379(7) 0.0337(6) -0.0039(5) -0.0079(5) 0.0066(5)
    C35 0.0506(7) 0.0385(7) 0.0261(5) -0.0070(6) 0.0033(5) 0.0049(5)
    C36 0.0367(6) 0.0355(6) 0.0263(5) -0.0038(5) 0.0071(4) 0.0005(5)
    C51 0.0267(5) 0.0276(5) 0.0256(5) 0.0017(4) 0.0040(4) -0.0026(4)
    C52 0.0285(5) 0.0316(6) 0.0307(5) 0.0026(4) 0.0066(4) 0.0000(5)
    C53 0.0280(6) 0.0393(7) 0.0422(7) 0.0052(5) 0.0072(5) -0.0010(5)
    C54 0.0347(6) 0.0360(7) 0.0411(7) 0.0106(5) 0.0024(5) -0.0016(5)
    C55 0.0443(7) 0.0297(6) 0.0326(6) 0.0071(5) 0.0048(5) 0.0013(5)
    C56 0.0357(6) 0.0297(6) 0.0296(5) 0.0003(5) 0.0078(5) -0.0020(5)
_geom_special_details
;
All e.s.d.'s (except the e.s.d. in the dihedral angle between two l.s. planes)
are estimated using the full covariance matrix. The cell e.s.d.'s are taken
into account individually in the estimation of e.s.d.'s in distances, angles
and torsion angles; correlations between e.s.d.'s in cell parameters are only
used when they are defined by crystal symmetry. An approximate (isotropic)
treatment of cell e.s.d.'s is used for estimating e.s.d.'s involving l.s.
planes.
;
loop_
    _geom_bond_atom_site_label_1
    _geom_bond_atom_site_label_2
    _geom_bond_site_symmetry_2
    _geom_bond_distance
    _geom_bond_publ_flag
    N1 N2 . 1.3672(13) ?
    N1 C5 . 1.3740(13) ?
    N1 C11 . 1.4403(13) ?
    N2 C3 . 1.3477(13) ?
    O1 C32 . 1.3765(14) ?
    O1 H1 . 0.947(19) ?
    O2 C52 . 1.3666(15) ?
    O2 H2 . 0.94(2) ?
    C3 C4 . 1.4097(15) ?
    C3 C31 . 1.4744(15) ?
    C4 C5 . 1.3838(15) ?
    C4 H4 . 0.9500 ?
    C5 C51 . 1.4769(15) ?
    C11 C12 . 1.3887(17) ?
    C11 C16 . 1.3896(16) ?
    C12 C13 . 1.3953(17) ?
    C12 H12 . 0.9500 ?
    C13 C14 . 1.391(2) ?
    C13 H13 . 0.9500 ?
    C14 C15 . 1.386(2) ?
    C14 H14 . 0.9500 ?
    C15 C16 . 1.3928(17) ?
    C15 H15 . 0.9500 ?
    C16 H16 . 0.9500 ?
    C31 C36 . 1.4033(15) ?
    C31 C32 . 1.4057(15) ?
    C32 C33 . 1.3907(17) ?
    C33 C34 . 1.3859(18) ?
    C33 H33 . 0.9500 ?
    C34 C35 . 1.3935(19) ?
    C34 H34 . 0.9500 ?
    C35 C36 . 1.3873(17) ?
    C35 H35 . 0.9500 ?
    C36 H36 . 0.9500 ?
    C51 C56 . 1.4060(16) ?
    C51 C52 . 1.4098(15) ?
    C52 C53 . 1.4000(16) ?
    C53 C54 . 1.3878(19) ?
    C53 H53 . 0.9500 ?
    C54 C55 . 1.3921(19) ?
    C54 H54 . 0.9500 ?
    C55 C56 . 1.3898(17) ?
    C55 H55 . 0.9500 ?
    C56 H56 . 0.9500 ?
loop_
    _geom_angle_atom_site_label_1
    _geom_angle_atom_site_label_2
    _geom_angle_atom_site_label_3
    _geom_angle_site_symmetry_1
    _geom_angle_site_symmetry_3
    _geom_angle
    _geom_angle_publ_flag
    N2 N1 C5 . . 111.28(8) ?
    N2 N1 C11 . . 117.92(8) ?
    C5 N1 C11 . . 130.48(9) ?
    C3 N2 N1 . . 105.77(8) ?
    C32 O1 H1 . . 106.6(11) ?
    C52 O2 H2 . . 108.2(12) ?
    N2 C3 C4 . . 110.36(9) ?
    N2 C3 C31 . . 119.40(9) ?
    C4 C3 C31 . . 130.24(9) ?
    C5 C4 C3 . . 106.08(9) ?
    C5 C4 H4 . . 127.0 ?
    C3 C4 H4 . . 127.0 ?
    N1 C5 C4 . . 106.50(9) ?
    N1 C5 C51 . . 122.78(9) ?
    C4 C5 C51 . . 130.59(9) ?
    C12 C11 C16 . . 121.40(11) ?
    C12 C11 N1 . . 119.95(10) ?
    C16 C11 N1 . . 118.63(10) ?
    C11 C12 C13 . . 118.88(12) ?
    C11 C12 H12 . . 120.6 ?
    C13 C12 H12 . . 120.6 ?
    C14 C13 C12 . . 120.19(13) ?
    C14 C13 H13 . . 119.9 ?
    C12 C13 H13 . . 119.9 ?
    C15 C14 C13 . . 120.23(12) ?
    C15 C14 H14 . . 119.9 ?
    C13 C14 H14 . . 119.9 ?
    C14 C15 C16 . . 120.23(13) ?
    C14 C15 H15 . . 119.9 ?
    C16 C15 H15 . . 119.9 ?
    C11 C16 C15 . . 119.06(12) ?
    C11 C16 H16 . . 120.5 ?
    C15 C16 H16 . . 120.5 ?
    C36 C31 C32 . . 117.60(10) ?
    C36 C31 C3 . . 120.71(10) ?
    C32 C31 C3 . . 121.69(9) ?
    O1 C32 C33 . . 117.66(11) ?
    O1 C32 C31 . . 121.29(10) ?
    C33 C32 C31 . . 121.04(11) ?
    C34 C33 C32 . . 120.13(12) ?
    C34 C33 H33 . . 119.9 ?
    C32 C33 H33 . . 119.9 ?
    C33 C34 C35 . . 119.98(11) ?
    C33 C34 H34 . . 120.0 ?
    C35 C34 H34 . . 120.0 ?
    C36 C35 C34 . . 119.72(11) ?
    C36 C35 H35 . . 120.1 ?
    C34 C35 H35 . . 120.1 ?
    C35 C36 C31 . . 121.51(11) ?
    C35 C36 H36 . . 119.2 ?
    C31 C36 H36 . . 119.2 ?
    C56 C51 C52 . . 118.20(10) ?
    C56 C51 C5 . . 121.32(10) ?
    C52 C51 C5 . . 120.43(10) ?
    O2 C52 C53 . . 121.84(10) ?
    O2 C52 C51 . . 118.35(10) ?
    C53 C52 C51 . . 119.81(11) ?
    C54 C53 C52 . . 120.77(11) ?
    C54 C53 H53 . . 119.6 ?
    C52 C53 H53 . . 119.6 ?
    C53 C54 C55 . . 120.18(11) ?
    C53 C54 H54 . . 119.9 ?
    C55 C54 H54 . . 119.9 ?
    C56 C55 C54 . . 119.32(12) ?
    C56 C55 H55 . . 120.3 ?
    C54 C55 H55 . . 120.3 ?
    C55 C56 C51 . . 121.72(11) ?
    C55 C56 H56 . . 119.1 ?
    C51 C56 H56 . . 119.1 ?
loop_
    _geom_torsion_atom_site_label_1
    _geom_torsion_atom_site_label_2
    _geom_torsion_atom_site_label_3
    _geom_torsion_atom_site_label_4
    _geom_torsion_site_symmetry_1
    _geom_torsion_site_symmetry_2
    _geom_torsion_site_symmetry_3
    _geom_torsion_site_symmetry_4
    _geom_torsion
    _geom_torsion_publ_flag
    C5 N1 N2 C3 . . . . -0.45(12) ?
    C11 N1 N2 C3 . . . . 173.77(10) ?
    N1 N2 C3 C4 . . . . 0.08(12) ?
    N1 N2 C3 C31 . . . . -179.44(9) ?
    N2 C3 C4 C5 . . . . 0.30(13) ?
    C31 C3 C4 C5 . . . . 179.76(11) ?
    N2 N1 C5 C4 . . . . 0.63(13) ?
    C11 N1 C5 C4 . . . . -172.65(11) ?
    N2 N1 C5 C51 . . . . -175.58(10) ?
    C11 N1 C5 C51 . . . . 11.14(19) ?
    C3 C4 C5 N1 . . . . -0.55(12) ?
    C3 C4 C5 C51 . . . . 175.26(11) ?
    N2 N1 C11 C12 . . . . -121.61(12) ?
    C5 N1 C11 C12 . . . . 51.30(18) ?
    N2 N1 C11 C16 . . . . 56.64(15) ?
    C5 N1 C11 C16 . . . . -130.45(13) ?
    C16 C11 C12 C13 . . . . 0.84(19) ?
    N1 C11 C12 C13 . . . . 179.04(11) ?
    C11 C12 C13 C14 . . . . -0.8(2) ?
    C12 C13 C14 C15 . . . . 0.1(2) ?
    C13 C14 C15 C16 . . . . 0.5(2) ?
    C12 C11 C16 C15 . . . . -0.23(18) ?
    N1 C11 C16 C15 . . . . -178.46(11) ?
    C14 C15 C16 C11 . . . . -0.5(2) ?
    N2 C3 C31 C36 . . . . 169.56(11) ?
    C4 C3 C31 C36 . . . . -9.85(18) ?
    N2 C3 C31 C32 . . . . -9.64(16) ?
    C4 C3 C31 C32 . . . . 170.94(11) ?
    C36 C31 C32 O1 . . . . -178.03(11) ?
    C3 C31 C32 O1 . . . . 1.20(17) ?
    C36 C31 C32 C33 . . . . 1.20(18) ?
    C3 C31 C32 C33 . . . . -179.57(12) ?
    O1 C32 C33 C34 . . . . 177.90(12) ?
    C31 C32 C33 C34 . . . . -1.4(2) ?
    C32 C33 C34 C35 . . . . 0.8(2) ?
    C33 C34 C35 C36 . . . . -0.2(2) ?
    C34 C35 C36 C31 . . . . 0.0(2) ?
    C32 C31 C36 C35 . . . . -0.55(18) ?
    C3 C31 C36 C35 . . . . -179.78(11) ?
    N1 C5 C51 C56 . . . . 35.52(16) ?
    C4 C5 C51 C56 . . . . -139.69(13) ?
    N1 C5 C51 C52 . . . . -146.91(11) ?
    C4 C5 C51 C52 . . . . 37.88(18) ?
    C56 C51 C52 O2 . . . . -179.27(11) ?
    C5 C51 C52 O2 . . . . 3.09(16) ?
    C56 C51 C52 C53 . . . . -0.05(17) ?
    C5 C51 C52 C53 . . . . -177.69(10) ?
    O2 C52 C53 C54 . . . . 179.03(12) ?
    C51 C52 C53 C54 . . . . -0.17(18) ?
    C52 C53 C54 C55 . . . . 0.14(19) ?
    C53 C54 C55 C56 . . . . 0.10(19) ?
    C54 C55 C56 C51 . . . . -0.32(18) ?
    C52 C51 C56 C55 . . . . 0.29(17) ?
    C5 C51 C56 C55 . . . . 177.91(11) ?
loop_
    _geom_hbond_atom_site_label_D
    _geom_hbond_atom_site_label_H
    _geom_hbond_atom_site_label_A
    _geom_hbond_site_symmetry_A
    _geom_hbond_distance_DH
    _geom_hbond_distance_HA
    _geom_hbond_distance_DA
    _geom_hbond_angle_DHA
    O2 H2 O1 1_655 0.94(2) 1.81(2) 2.7524(12) 176.6(19)
    O1 H1 N2 . 0.947(19) 1.718(19) 2.5863(12) 150.9(17)
data_global
_journal_date_recd_electronic     2009-01-09
_journal_date_accepted     2009-01-10
_journal_name_full     'Acta Crystallographica, Section E'
_journal_year     2009
_journal_volume     65
_journal_issue      2
_journal_page_first     o364
_journal_page_last     o364
_journal_paper_category     QO
_journal_coeditor_code     BX2193
_publ_contact_author_name
;
'Hasan^*^,Aurangzeb'
;
_publ_contact_author_address
;
Department of Chemistry
Quaid-i-Azam University Islamabad
45320-Pakistan
;
_publ_contact_author_email     h.aurangzeb@yahoo.com
_publ_contact_author_fax     ?
_publ_contact_author_phone     ?
_publ_section_title
;
2,2'-(1-Phenyl-1<i>H</i>-pyrazole-3,5-diyl)diphenol
;
loop_
    _publ_author_name
    _publ_author_address
    'Ikram, Sumeera'
;
Department of Chemistry
Quaid-i-Azam University
Islamabad 45320
Pakistan
;
    'Zia ul Haq, Muhammad'
;
Department of Chemistry
Quaid-i-Azam University
Islamabad 45320
Pakistan
;
    'Badshah, Amir'
;
Department of Chemistry
Quaid-i-Azam University
Islamabad 45320
Pakistan
;
    'Hasan, Aurangzeb'
;
Department of Chemistry
Quaid-i-Azam University
Islamabad 45320
Pakistan
;
    'Bolte, Michael'
;
Institut f\"ur Anorganische Chemie
J. W. Goethe-Universit\"at
Max-von-Laue-Strasse 7
60438 Frankfurt/Main
Germany
;
