# Supplementary material for: 2,2′-(1-Phenyl-1H-pyrazole-3,5-di­yl)diphenol
Source: Acta Crystallogr Sect E Struct Rep Online. 2009 Jan 23;65(Pt 2):o364. doi: 10.1107/S1600536809001226 (PMC2968261; doi:10.1107/S1600536809001226)
Supplement: Supplementary file 2 [file e-65-0o364-Isup2.hkl]

# 
# h,k,l, Fc-squared, Fo-squared, sigma(Fo-squared) and status flag 
# 
data_I
_shelx_title '    az3      in P21/c' 
_shelx_refln_list_code          4 
_shelx_F_calc_maximum      158.35 
_exptl_crystal_F_000       688.00 
_reflns_d_resolution_high  0.7683 
 
loop_ 
 _symmetry_equiv_pos_as_xyz 
 'x, y, z' 
 '-x, y+1/2, -z+1/2' 
 '-x, -y, -z' 
 'x, -y-1/2, z-1/2' 
 
_cell_length_a     9.7034 
_cell_length_b    11.7407 
_cell_length_c    14.9486 
_cell_angle_alpha  90.000 
_cell_angle_beta  104.294 
_cell_angle_gamma  90.000 
 
_shelx_F_squared_multiplier     1.000 
 
loop_ 
 _refln_index_h 
 _refln_index_k 
 _refln_index_l 
 _refln_F_squared_calc 
 _refln_F_squared_meas 
 _refln_F_squared_sigma 
 _refln_observed_status 
   2   0   0     5303.43     4659.96    239.21 o 
   3   0   0      811.38      794.02     55.17 o 
   4   0   0      249.06      214.24      3.32 o 
   5   0   0        1.81        2.75      1.40 o 
   6   0   0      412.43      329.04     14.12 o 
   7   0   0      345.08      350.56      4.11 o 
   8   0   0      539.18      567.58      8.00 o 
   9   0   0       34.85       41.50      4.75 o 
  10   0   0      125.17      127.33     12.09 o 
  11   0   0      190.32      209.21      3.93 o 
  12   0   0        2.05        5.47      2.77 o 
   2   1   0     3055.36     2695.77     55.90 o 
   3   1   0      150.59      130.36      2.51 o 
   4   1   0     3121.68     3179.85      9.86 o 
   5   1   0       18.67       25.30      1.43 o 
   6   1   0       12.16       12.14      1.14 o 
   7   1   0      163.32      159.91      3.33 o 
   8   1   0        0.27        2.27      1.54 o 
   9   1   0      131.64      131.12      3.71 o 
  10   1   0        0.00        0.51      1.37 o 
  11   1   0        7.95        9.09      1.70 o 
  12   1   0       54.25       50.89      2.72 o 
   1   2   0     9881.08    10315.80    505.62 o 
   2   2   0     3370.32     3169.21     48.23 o 
   3   2   0       48.07       46.90      1.57 o 
   4   2   0      129.24      135.91      3.51 o 
   5   2   0      829.85      902.90     14.25 o 
   6   2   0      168.64      163.10      2.07 o 
   7   2   0      127.02      125.70      1.88 o 
   8   2   0      205.49      203.52      2.32 o 
   9   2   0       58.78       56.89      1.98 o 
  10   2   0       24.88       23.92      1.75 o 
  11   2   0        0.00        0.43      1.53 o 
  12   2   0       23.86       28.11      2.01 o 
   1   3   0    25074.59    27291.79    516.53 o 
   2   3   0      383.70      360.51      4.73 o 
   3   3   0     5916.23     5895.27    123.39 o 
   4   3   0     1397.50     1548.28     41.36 o 
   5   3   0        7.08        8.20      0.97 o 
   6   3   0       45.42       37.56      1.43 o 
   7   3   0      317.01      312.37      5.49 o 
   8   3   0      356.84      341.42      7.31 o 
   9   3   0      118.91      124.79      2.21 o 
  10   3   0       26.58       27.58      1.85 o 
  11   3   0        1.70        2.43      1.78 o 
  12   3   0       27.74       25.51      4.66 o 
   0   4   0       55.51       48.26      2.72 o 
   1   4   0     1844.32     1738.32     41.45 o 
   2   4   0      283.92      277.05      4.09 o 
   3   4   0      378.28      400.20      6.60 o 
   4   4   0     1358.21     1422.34     49.36 o 
   5   4   0       71.68       91.42      1.64 o 
   6   4   0        1.34        4.05      1.18 o 
   7   4   0      151.96      147.80      3.56 o 
   8   4   0      135.99      132.46      1.98 o 
   9   4   0        0.02        0.41      1.29 o 
  10   4   0        9.19        8.78      1.71 o 
  11   4   0       52.12       54.00      1.85 o 
   1   5   0      219.43      209.01     12.25 o 
   2   5   0      477.73      501.84      4.59 o 
   3   5   0     2525.83     2606.12     42.65 o 
   4   5   0       37.54       49.20      1.52 o 
   5   5   0       10.80       10.32      1.33 o 
   6   5   0       56.67       60.48      1.84 o 
   7   5   0        0.16        2.11      1.54 o 
   8   5   0       35.65       28.75      1.53 o 
   9   5   0        2.20        3.74      1.65 o 
  10   5   0        0.11        0.00      1.64 o 
  11   5   0      161.74      166.25      5.65 o 
   0   6   0      115.05      107.06      3.58 o 
   1   6   0      219.47      204.19      3.24 o 
   2   6   0      733.80      726.80     12.52 o 
   3   6   0      478.37      482.20     12.14 o 
   4   6   0      645.97      680.49      6.45 o 
   5   6   0       20.94       22.73      2.33 o 
   6   6   0      123.11      130.97      2.41 o 
   7   6   0      858.57      807.50     13.30 o 
   8   6   0       34.97       37.59      1.82 o 
   9   6   0       55.22       52.61      2.08 o 
  10   6   0        6.72        7.80      1.81 o 
  11   6   0        1.62        1.67      1.89 o 
   1   7   0        5.38        6.21      1.53 o 
   2   7   0      531.69      495.47      4.47 o 
   3   7   0      510.04      514.35     21.80 o 
   4   7   0       15.57       33.13     12.56 o 
   5   7   0     1625.39     1625.81     16.35 o 
   6   7   0      723.91      777.82     14.27 o 
   7   7   0      245.94      228.21      3.82 o 
   8   7   0        4.93        3.65      1.55 o 
   9   7   0       57.62       58.97      1.97 o 
  10   7   0       13.23       12.01      2.25 o 
   0   8   0      623.86      620.07      7.43 o 
   1   8   0      165.41      171.47      4.09 o 
   2   8   0      137.23      144.74      8.22 o 
   3   8   0      296.00      332.34      5.70 o 
   4   8   0      226.83      230.11      4.30 o 
   5   8   0       19.87       20.87      1.95 o 
   6   8   0       33.39       31.35      1.69 o 
   7   8   0       49.25       45.82      1.86 o 
   8   8   0        0.85       -0.24      1.70 o 
   9   8   0       18.53       18.42      2.17 o 
  10   8   0        1.60       -1.39      1.87 o 
   1   9   0       77.33       76.91      5.43 o 
   2   9   0        2.49        2.88      1.68 o 
   3   9   0       78.38       78.91      6.89 o 
   4   9   0        3.27        7.76      1.68 o 
   5   9   0       43.95       49.91      3.65 o 
   6   9   0      249.14      269.96      4.22 o 
   7   9   0       37.36       37.70      2.25 o 
   8   9   0        5.18        8.84      2.05 o 
   9   9   0        0.07        2.35      2.26 o 
   0  10   0       99.77      101.83      3.99 o 
   1  10   0       17.25       21.46      2.46 o 
   2  10   0      310.88      332.71      6.49 o 
   3  10   0       86.51       80.06      2.44 o 
   4  10   0       38.07       42.70      3.33 o 
   5  10   0      273.51      294.84      9.73 o 
   6  10   0       12.59       13.07      2.59 o 
   7  10   0       34.93       30.62      1.90 o 
   8  10   0       38.70       35.35      1.90 o 
   9  10   0        0.53        2.03      1.87 o 
   1  11   0        3.30        3.39      2.08 o 
   2  11   0      178.70      174.84      7.20 o 
   3  11   0       87.01       90.33      6.77 o 
   4  11   0      336.35      348.00     15.86 o 
   5  11   0        0.03        0.48      1.73 o 
   6  11   0        0.91        1.90      1.41 o 
   7  11   0       11.25       11.73      1.89 o 
   8  11   0        0.17        1.75      1.62 o 
   0  12   0        3.08       -0.12      3.15 o 
   1  12   0        2.88        4.87      3.31 o 
   2  12   0       55.01       58.32      2.98 o 
   3  12   0       10.92       12.20      2.10 o 
   4  12   0       64.76       65.51      2.20 o 
   5  12   0       26.34       31.17      2.42 o 
   6  12   0       42.32       45.27      2.47 o 
   7  12   0       15.12       16.35      2.86 o 
   1  13   0       85.39       83.26      2.94 o 
   2  13   0       50.49       53.73      2.38 o 
   3  13   0       52.34       48.16      2.81 o 
   4  13   0       44.93       47.09      3.54 o 
   5  13   0        3.79        2.49      2.24 o 
   6  13   0        9.70       11.60      2.04 o 
   0  14   0      145.44      155.04      5.24 o 
   1  14   0        2.38        3.97      2.65 o 
   2  14   0        0.61        1.14      2.51 o 
   3  14   0       24.36       20.63      2.47 o 
   4  14   0        0.38       -1.05      2.04 o 
   1  15   0       22.12       19.88      2.98 o 
   2  15   0       16.51       15.75      3.01 o 
 -12   1   1       42.54       40.11      1.71 o 
 -11   1   1        2.67        3.30      1.63 o 
 -10   1   1      278.09      277.47      6.29 o 
  -9   1   1      555.86      542.73     11.60 o 
  -8   1   1     2010.42     2001.90     26.27 o 
  -7   1   1      670.13      651.70      7.77 o 
  -6   1   1      350.23      342.98      3.78 o 
  -5   1   1      156.85      133.79      2.83 o 
  -4   1   1        7.17       12.58      1.06 o 
  -3   1   1       59.81       55.50      1.40 o 
  -2   1   1     5329.00     5211.54     54.87 o 
   2   1   1      302.41      268.99      4.36 o 
   3   1   1       65.70       65.21      1.48 o 
   4   1   1        7.42        7.33      0.85 o 
   5   1   1       10.02        9.05      0.97 o 
   6   1   1        1.92        2.62      1.20 o 
   7   1   1      190.02      188.52      4.50 o 
   8   1   1     1002.16      987.85     15.30 o 
   9   1   1      480.63      489.62      9.56 o 
  10   1   1       10.13       12.37      1.59 o 
  11   1   1       11.40       19.26      2.20 o 
  12   1   1       53.76       51.94      4.26 o 
 -12   2   1       24.07       20.96      1.87 o 
 -11   2   1      260.81      278.64      8.98 o 
 -10   2   1       34.71       32.58      1.64 o 
  -9   2   1      226.82      246.14      4.03 o 
  -8   2   1        1.27        3.68      1.45 o 
  -7   2   1       11.77       12.95      1.00 o 
  -6   2   1        2.56        3.20      1.01 o 
  -5   2   1       57.29       62.07      1.49 o 
  -4   2   1     4051.70     4164.23     64.23 o 
  -3   2   1      289.14      249.70      5.36 o 
  -2   2   1     8858.66     8424.99     97.93 o 
  -1   2   1     1569.52     1351.04     27.88 o 
   0   2   1     2576.76     2346.18     31.28 o 
   1   2   1       28.74       29.64      2.25 o 
   2   2   1      527.44      483.49      7.73 o 
   3   2   1      614.64      580.86      8.44 o 
   4   2   1       44.62       50.02      1.47 o 
   5   2   1      600.31      615.58     12.80 o 
   6   2   1      159.16      175.71      2.79 o 
   7   2   1        2.94        5.32      1.28 o 
   8   2   1        0.22        2.71      1.61 o 
   9   2   1      542.89      530.26      6.77 o 
  10   2   1       10.00       11.32      1.71 o 
  11   2   1       12.79       13.43      1.97 o 
 -12   3   1       30.70       26.16      2.18 o 
 -11   3   1       17.84       23.72      1.72 o 
 -10   3   1       61.49       64.07      1.76 o 
  -9   3   1       38.92       32.29      1.82 o 
  -8   3   1      187.76      193.13      6.69 o 
  -7   3   1      211.19      211.72      3.34 o 
  -6   3   1        1.05        2.51      1.07 o 
  -5   3   1       57.38       51.08      1.29 o 
  -4   3   1        1.58        1.55      1.15 o 
  -3   3   1     2133.32     2142.32     28.64 o 
  -2   3   1      272.88      222.11      4.99 o 
  -1   3   1     1536.01     1486.20     93.43 o 
   0   3   1     9299.34     9501.05     53.72 o 
   1   3   1    20791.25    22597.06     73.13 o 
   2   3   1      349.52      329.71      3.71 o 
   3   3   1      658.96      634.13      7.92 o 
   4   3   1     1127.34     1118.27     22.98 o 
   5   3   1       13.33       12.16      1.25 o 
   6   3   1       20.10       24.98      1.38 o 
   7   3   1      784.80      768.15      9.42 o 
   8   3   1      247.50      245.48      5.25 o 
   9   3   1      135.15      148.35      3.51 o 
  10   3   1       24.49       25.74      1.62 o 
  11   3   1       95.26       87.91      2.19 o 
 -11   4   1       96.71      102.15      2.48 o 
 -10   4   1        0.51       -0.41      1.32 o 
  -9   4   1      162.72      158.87      2.45 o 
  -8   4   1        7.65        5.32      1.35 o 
  -7   4   1       16.06       12.98      1.47 o 
  -6   4   1       76.34       81.04      1.48 o 
  -5   4   1     1721.52     1830.63     49.65 o 
  -4   4   1       33.24       31.27      1.50 o 
  -3   4   1     1121.97     1143.93     32.68 o 
  -2   4   1     3166.21     3264.41     38.84 o 
  -1   4   1     1505.08     1437.46     29.37 o 
   0   4   1     1571.64     1480.29     39.07 o 
   1   4   1      101.17      107.65     14.29 o 
   2   4   1       78.71       65.30      2.58 o 
   3   4   1      470.44      456.90      4.66 o 
   4   4   1       50.47       55.40      1.63 o 
   5   4   1        9.37        7.78      1.02 o 
   6   4   1     1832.64     1874.77     59.45 o 
   7   4   1      490.32      480.84      4.86 o 
   8   4   1       12.87       13.26      1.56 o 
   9   4   1      136.62      141.94      3.57 o 
  10   4   1        6.17        5.21      1.53 o 
  11   4   1       72.42       78.49      2.18 o 
 -11   5   1        0.53        0.69      1.56 o 
 -10   5   1        5.05       10.36      1.39 o 
  -9   5   1        3.08        3.57      1.50 o 
  -8   5   1        7.67       11.76      1.43 o 
  -7   5   1      134.54      151.42      3.48 o 
  -6   5   1       55.43       51.58      1.54 o 
  -5   5   1       43.41       44.00      3.40 o 
  -4   5   1      157.80      156.31      3.36 o 
  -3   5   1      411.84      430.16     17.47 o 
  -2   5   1      383.69      392.29     11.54 o 
  -1   5   1      747.52      720.76      6.94 o 
   0   5   1        3.84        8.01      4.23 o 
   1   5   1     1073.48     1016.07      7.82 o 
   2   5   1      768.71      732.11     20.35 o 
   3   5   1      714.29      733.06     11.76 o 
   4   5   1       87.07      113.32      2.01 o 
   5   5   1       13.28       16.90      1.46 o 
   6   5   1      805.77      808.52     13.73 o 
   7   5   1      174.20      166.21      2.42 o 
   8   5   1       26.83       29.26      1.62 o 
   9   5   1        0.10        0.73      1.48 o 
  10   5   1       19.41       22.19      1.67 o 
  11   5   1        4.25        4.18      1.73 o 
 -11   6   1        5.08        7.42      2.26 o 
 -10   6   1       11.89       12.16      1.83 o 
  -9   6   1       20.29       23.34      2.14 o 
  -8   6   1       24.25       27.50      1.76 o 
  -7   6   1      867.92      839.65     15.05 o 
  -6   6   1      262.54      272.67      5.42 o 
  -5   6   1      172.15      170.30      4.21 o 
  -4   6   1      351.73      312.92      2.78 o 
  -3   6   1       66.84       56.90      1.73 o 
  -2   6   1        0.33        3.02      2.28 o 
  -1   6   1      514.06      483.30     12.08 o 
   0   6   1       13.35       23.55      3.04 o 
   1   6   1      269.33      283.76      7.16 o 
   2   6   1     2042.06     2052.64     32.11 o 
   3   6   1      164.41      153.13      7.08 o 
   4   6   1      731.54      750.97     12.13 o 
   5   6   1      218.31      219.62      4.46 o 
   6   6   1      153.98      162.91      4.87 o 
   7   6   1       64.51       68.47      3.43 o 
   8   6   1       23.93       19.08      1.90 o 
   9   6   1       33.98       32.88      2.48 o 
  10   6   1        1.27        3.95      2.06 o 
  11   6   1       70.77       74.22      2.94 o 
 -11   7   1       35.97       41.28      4.33 o 
 -10   7   1        1.54        1.85      1.82 o 
  -9   7   1        8.35        4.45      1.80 o 
  -8   7   1       17.30       13.75      1.64 o 
  -7   7   1      146.87      138.94      2.86 o 
  -6   7   1        3.46        5.66      1.79 o 
  -5   7   1       10.53       11.64      1.63 o 
  -4   7   1       67.31       69.72      2.68 o 
  -3   7   1      238.34      217.57      3.05 o 
  -2   7   1     1158.31     1218.99     30.46 o 
  -1   7   1      856.85      912.28     34.97 o 
   0   7   1       21.36       26.40      4.80 o 
   1   7   1      153.30      149.20      2.84 o 
   2   7   1      236.64      245.03      4.77 o 
   3   7   1      571.96      595.23      9.73 o 
   4   7   1       69.73       74.12      5.54 o 
   5   7   1      164.85      163.71      2.58 o 
   6   7   1      223.75      204.20      4.47 o 
   7   7   1      117.93      112.52      5.63 o 
   8   7   1        2.94        5.01      1.70 o 
   9   7   1        5.68        6.56      2.11 o 
  10   7   1       12.82       12.86      2.25 o 
 -10   8   1      101.68      107.48      7.14 o 
  -9   8   1        5.46        6.17      1.73 o 
  -8   8   1       25.80       22.46      1.82 o 
  -7   8   1       92.73       82.90      3.92 o 
  -6   8   1        4.31        4.96      1.72 o 
  -5   8   1      253.52      256.09      4.36 o 
  -4   8   1       39.42       42.73      2.52 o 
  -3   8   1      108.66      114.31      7.02 o 
  -2   8   1      380.52      411.88     15.71 o 
  -1   8   1        0.24       17.88     13.07 o 
   0   8   1      186.03      181.19     10.36 o 
   1   8   1      152.59      151.48      3.00 o 
   2   8   1        1.58        4.28      2.05 o 
   3   8   1       11.72       10.90      1.80 o 
   4   8   1      235.54      236.08      6.03 o 
   5   8   1      116.38      111.26      3.25 o 
   6   8   1        3.73        5.41      1.60 o 
   7   8   1        0.02        0.27      1.58 o 
   8   8   1       63.10       69.64      2.20 o 
   9   8   1       14.21       18.68      1.92 o 
  10   8   1       27.82       27.80      2.15 o 
 -10   9   1       11.66       10.80      4.04 o 
  -9   9   1       51.12       49.56      2.06 o 
  -8   9   1        3.26       18.43      7.34 o 
  -7   9   1       13.24       12.33      1.73 o 
  -6   9   1      951.65     1026.24     20.36 o 
  -5   9   1      318.13      335.05      7.20 o 
  -4   9   1        4.17        5.23      1.43 o 
  -3   9   1      225.99      233.99      3.28 o 
  -2   9   1      102.63       97.89      7.02 o 
  -1   9   1      166.78      179.37      3.17 o 
   0   9   1        5.82        7.59      1.97 o 
   1   9   1        1.05       -0.12      1.75 o 
   2   9   1        4.69        2.82      2.21 o 
   3   9   1      812.23      807.78     30.58 o 
   4   9   1       22.38       21.00      1.94 o 
   5   9   1       96.54      102.01      4.35 o 
   6   9   1       13.78       15.60      1.62 o 
   7   9   1        1.19        4.26      2.13 o 
   8   9   1        8.13        9.05      1.75 o 
   9   9   1       42.69       38.56      2.20 o 
  -9  10   1        0.37        2.50      2.06 o 
  -8  10   1       10.84       14.97      2.09 o 
  -7  10   1       15.64       14.70      2.47 o 
  -6  10   1       79.95       77.26      2.38 o 
  -5  10   1      801.30      807.82     12.62 o 
  -4  10   1      245.83      252.26      2.87 o 
  -3  10   1      108.62      102.87      7.73 o 
  -2  10   1       29.28       29.50      1.85 o 
  -1  10   1       30.64       34.95      2.06 o 
   0  10   1       27.12       31.19      1.93 o 
   1  10   1        0.15        1.49      1.72 o 
   2  10   1     1263.97     1319.50     39.00 o 
   3  10   1       66.39       72.19      2.91 o 
   4  10   1      151.80      160.04      2.60 o 
   5  10   1      100.88       99.82      2.65 o 
   6  10   1       86.00       83.18      3.71 o 
   7  10   1        2.37        2.09      1.56 o 
   8  10   1       44.15       41.68      2.38 o 
   9  10   1       23.43       17.98      2.13 o 
  -8  11   1       18.81       17.85      3.01 o 
  -7  11   1       76.55       77.48      2.65 o 
  -6  11   1       82.47       84.33      3.95 o 
  -5  11   1       13.81       20.47      2.16 o 
  -4  11   1       58.47       60.47      2.76 o 
  -3  11   1       28.00       28.32      2.12 o 
  -2  11   1        0.69        1.99      1.76 o 
  -1  11   1      124.13      119.90      2.67 o 
   0  11   1       18.52       19.15      2.19 o 
   1  11   1        3.44        4.54      2.17 o 
   2  11   1       41.31       40.35      2.18 o 
   3  11   1      110.02      128.63      3.26 o 
   4  11   1      160.23      167.21      5.55 o 
   5  11   1        4.11        6.13      1.74 o 
   6  11   1        2.76        7.95      1.74 o 
   7  11   1        1.40       -0.07      1.80 o 
   8  11   1        0.11       -0.35      2.13 o 
  -7  12   1        6.30        7.82      1.92 o 
  -6  12   1        4.62        5.55      2.20 o 
  -5  12   1       22.26       19.22      1.94 o 
  -4  12   1      243.80      262.12     16.09 o 
  -3  12   1      142.88      142.73      3.11 o 
  -2  12   1        0.02       -0.51      1.78 o 
  -1  12   1        0.27        1.17      2.97 o 
   0  12   1       95.50       96.22      2.89 o 
   1  12   1       47.18       49.48      2.77 o 
   2  12   1      182.74      186.15      3.56 o 
   3  12   1       39.54       42.19      3.11 o 
   4  12   1      143.69      142.95      4.84 o 
   5  12   1       44.28       45.59      2.43 o 
   6  12   1       22.24       25.59      2.88 o 
   7  12   1        0.81        1.17      2.46 o 
  -6  13   1       34.47       24.53      2.43 o 
  -5  13   1      113.21      118.80      2.90 o 
  -4  13   1       93.87       92.16      3.31 o 
  -3  13   1       16.45       21.02      2.62 o 
  -2  13   1       87.74       90.72      3.93 o 
  -1  13   1       14.76       14.45      3.29 o 
   0  13   1       63.60       61.63      6.89 o 
   1  13   1       18.44       19.31      2.64 o 
   2  13   1        3.82        5.19      2.55 o 
   3  13   1       44.03       39.61      3.78 o 
   4  13   1      158.70      155.65      3.19 o 
   5  13   1       64.83       65.50      3.05 o 
   6  13   1       27.02       28.17      2.32 o 
  -5  14   1        1.06       -0.86      3.95 o 
  -4  14   1        0.26        1.25      2.29 o 
  -3  14   1       45.20       43.88      3.00 o 
  -2  14   1       13.33        9.60      2.68 o 
  -1  14   1       18.67       19.64      2.74 o 
   0  14   1       80.42       83.16      4.19 o 
   1  14   1        9.26       11.85      4.93 o 
   2  14   1        6.48        5.60      2.23 o 
   3  14   1        7.31        7.07      2.78 o 
   4  14   1        0.55        1.26      1.77 o 
  -2  15   1        0.23       -1.59      2.31 o 
  -1  15   1       26.86       18.61      3.05 o 
   0  15   1       10.31        8.09      2.35 o 
   1  15   1       11.57       11.81      2.44 o 
 -12   0   2        2.15        2.83      3.15 o 
 -11   0   2      174.15      191.10     15.53 o 
 -10   0   2       96.92       95.19      2.28 o 
  -9   0   2       21.10       14.21      2.24 o 
  -8   0   2      644.03      639.89     32.98 o 
  -7   0   2      219.16      226.09      3.73 o 
  -6   0   2      383.86      390.49      9.77 o 
  -5   0   2      514.76      573.41      9.99 o 
  -4   0   2      334.63      285.88      7.63 o 
  -3   0   2     2272.78     2013.94     27.90 o 
  -2   0   2      843.74      756.88     22.93 o 
   1   0   2     8001.06     7808.17    101.77 o 
   2   0   2      774.96      733.02     12.65 o 
   3   0   2     3358.53     3300.67     83.75 o 
   4   0   2     2484.16     2639.50     51.49 o 
   5   0   2      229.31      241.64      4.40 o 
   6   0   2      219.94      237.79     10.78 o 
   7   0   2      303.39      282.96      3.77 o 
   8   0   2     1054.51      996.66     20.79 o 
   9   0   2       93.68       89.88      2.76 o 
  10   0   2       18.51       19.49      2.11 o 
  11   0   2      205.21      225.70      7.58 o 
 -12   1   2        5.49        2.76      1.58 o 
 -11   1   2        8.81       11.72      1.64 o 
 -10   1   2       63.00       67.81      1.95 o 
  -9   1   2       24.38       20.56      1.60 o 
  -8   1   2       64.17       66.81      1.64 o 
  -7   1   2       95.60      104.75      1.77 o 
  -6   1   2      304.83      343.99      3.75 o 
  -5   1   2      656.63      673.05      7.96 o 
  -4   1   2     4182.73     4248.06     34.82 o 
  -3   1   2     2481.20     2375.54     25.51 o 
  -2   1   2       22.76       19.48      0.79 o 
  -1   1   2       76.25       59.25      2.11 o 
   1   1   2     4579.78     4197.99     35.35 o 
   2   1   2        2.37        1.44      0.38 o 
   3   1   2      180.26      187.32      2.86 o 
   4   1   2      334.69      343.13      6.64 o 
   5   1   2        2.95        1.35      1.05 o 
   6   1   2        4.97        3.88      0.98 o 
   7   1   2     2298.65     2264.78     27.72 o 
   8   1   2      164.99      167.60      2.39 o 
   9   1   2       28.81       29.92      1.62 o 
  10   1   2        0.47       -0.17      1.55 o 
  11   1   2        0.19        3.40      1.93 o 
 -12   2   2       10.19       11.21      1.61 o 
 -11   2   2       19.60       18.27      1.56 o 
 -10   2   2       24.83       26.38      1.35 o 
  -9   2   2       28.22       27.32      1.41 o 
  -8   2   2      217.61      196.50      2.54 o 
  -7   2   2      125.76      122.57      1.70 o 
  -6   2   2      115.76      120.86      2.62 o 
  -5   2   2       52.99       66.94      1.38 o 
  -4   2   2       43.09       37.80      1.29 o 
  -3   2   2      435.44      415.63      4.29 o 
  -2   2   2      388.35      364.84      3.35 o 
  -1   2   2     3670.06     3525.79    177.11 o 
   0   2   2     4968.05     4902.48    157.27 o 
   1   2   2     2491.52     2374.06     19.45 o 
   2   2   2       80.22       79.76      3.49 o 
   3   2   2      536.71      541.30      4.63 o 
   4   2   2      912.64     1018.50     20.12 o 
   5   2   2       19.65       12.67      1.11 o 
   6   2   2       77.04       76.26      1.91 o 
   7   2   2      249.62      242.34      3.78 o 
   8   2   2        1.99        2.57      1.38 o 
   9   2   2      214.68      214.99      5.10 o 
  10   2   2       11.59       19.89      1.64 o 
  11   2   2       54.98       56.73      2.02 o 
 -12   3   2        0.03       -1.01      1.86 o 
 -11   3   2      200.25      214.93      3.43 o 
 -10   3   2       61.08       70.27      1.86 o 
  -9   3   2       17.58       15.60      1.31 o 
  -8   3   2        2.47        1.50      1.42 o 
  -7   3   2       38.58       42.33      1.53 o 
  -6   3   2       53.03       49.38      1.36 o 
  -5   3   2      467.02      518.71      4.99 o 
  -4   3   2       13.31       15.77      0.98 o 
  -3   3   2     1731.17     1649.38     15.62 o 
  -2   3   2      321.62      269.34      4.99 o 
  -1   3   2     3050.00     2778.32     15.00 o 
   0   3   2    15219.14    16325.23    120.28 o 
   1   3   2      973.17      908.02     21.61 o 
   2   3   2      159.06      148.30      2.58 o 
   3   3   2       39.22       38.11      1.39 o 
   4   3   2       96.97      112.50      2.02 o 
   5   3   2      111.40      107.04      2.31 o 
   6   3   2     1081.85     1057.35     10.60 o 
   7   3   2       43.71       60.99      1.84 o 
   8   3   2      120.06      126.52      2.21 o 
   9   3   2       80.22       80.86      3.15 o 
  10   3   2        5.66        7.03      1.67 o 
  11   3   2       31.57       31.67      2.08 o 
 -12   4   2        0.11        0.08      1.63 o 
 -11   4   2       57.19       57.14      2.24 o 
 -10   4   2        8.49        9.07      1.69 o 
  -9   4   2       35.35       34.93      1.45 o 
  -8   4   2       30.39       34.92      2.44 o 
  -7   4   2      237.21      239.66      6.10 o 
  -6   4   2      241.67      267.80      5.13 o 
  -5   4   2       59.33       61.93      1.37 o 
  -4   4   2        0.47        3.21      1.07 o 
  -3   4   2        2.50        3.03      0.84 o 
  -2   4   2     4100.56     3964.41     15.59 o 
  -1   4   2       68.79       72.18      4.58 o 
   0   4   2      334.36      333.83      4.97 o 
   1   4   2      165.47      135.40      3.21 o 
   2   4   2      798.89      772.95     15.65 o 
   3   4   2        1.05        6.38      1.36 o 
   4   4   2      757.80      772.52     17.35 o 
   5   4   2       93.89       98.72      1.82 o 
   6   4   2     1013.98     1071.20     15.46 o 
   7   4   2     1162.41     1085.78     18.71 o 
   8   4   2      292.02      281.21      2.85 o 
   9   4   2       18.99       22.29      1.84 o 
  10   4   2       32.55       31.34      1.70 o 
  11   4   2       50.76       55.17      2.53 o 
 -11   5   2        0.13       -1.61      1.70 o 
 -10   5   2      173.40      183.34      3.51 o 
  -9   5   2      136.44      126.66      2.22 o 
  -8   5   2       92.98       94.81      2.64 o 
  -7   5   2        0.31        0.10      1.14 o 
  -6   5   2      106.19      106.45      1.83 o 
  -5   5   2        0.60        1.06      1.83 o 
  -4   5   2        0.01        0.70      1.11 o 
  -3   5   2       53.57       51.90      1.68 o 
  -2   5   2      151.93      142.50      7.17 o 
  -1   5   2      495.94      464.85     18.87 o 
   0   5   2     1732.73     1722.73     42.99 o 
   1   5   2      362.14      346.29      4.34 o 
   2   5   2       29.26       27.09      1.76 o 
   3   5   2     1721.41     1865.43     36.81 o 
   4   5   2       17.69       16.46      1.56 o 
   5   5   2      189.96      203.58      3.92 o 
   6   5   2        3.37        2.29      1.69 o 
   7   5   2        0.04        5.12      2.32 o 
   8   5   2      116.55      110.56      2.35 o 
   9   5   2        1.62        2.90      1.66 o 
  10   5   2      112.85      117.30      3.01 o 
  11   5   2        4.55        3.71      2.17 o 
 -11   6   2        9.38        8.43      1.89 o 
 -10   6   2       25.10       28.84      2.18 o 
  -9   6   2       18.39       17.18      1.76 o 
  -8   6   2       34.92       33.80      1.87 o 
  -7   6   2        1.87        3.14      1.46 o 
  -6   6   2       97.05       97.58      2.33 o 
  -5   6   2        0.63        0.40      1.42 o 
  -4   6   2      259.35      297.76      3.55 o 
  -3   6   2       22.11       54.08     20.94 o 
  -2   6   2     1502.71     1545.83     12.18 o 
  -1   6   2       28.36       24.51      1.94 o 
   0   6   2      131.37      121.47      2.62 o 
   1   6   2     5439.00     5775.09    163.75 o 
   2   6   2     2536.33     2459.56     52.72 o 
   3   6   2      382.16      398.86      7.31 o 
   4   6   2       85.38       91.75      2.10 o 
   5   6   2        0.39        1.90      1.44 o 
   6   6   2       25.06       20.22      2.05 o 
   7   6   2       34.67       28.58      2.07 o 
   8   6   2      172.15      161.55      7.73 o 
   9   6   2       11.83       16.92      2.23 o 
  10   6   2        3.84        5.12      1.67 o 
 -11   7   2       34.89       33.63      3.40 o 
 -10   7   2       87.23       87.43      6.12 o 
  -9   7   2       12.32       10.85      2.07 o 
  -8   7   2       73.63       71.44      2.21 o 
  -7   7   2      110.72      121.03      4.25 o 
  -6   7   2      153.77      156.99      5.84 o 
  -5   7   2        3.74        3.67      1.34 o 
  -4   7   2      256.37      254.03     10.62 o 
  -3   7   2       92.07       85.08      2.40 o 
  -2   7   2        5.84        6.57      1.49 o 
  -1   7   2      270.32      263.94      8.09 o 
   0   7   2      184.31      177.18      2.97 o 
   1   7   2      166.48      173.40      3.17 o 
   2   7   2      248.84      262.05      3.83 o 
   3   7   2        0.01        1.87      1.37 o 
   4   7   2      136.00      131.71      2.21 o 
   5   7   2      612.20      657.32     36.47 o 
   6   7   2      702.30      658.16      6.33 o 
   7   7   2      157.35      149.53      4.64 o 
   8   7   2        3.17        1.62      1.50 o 
   9   7   2        8.84       11.69      1.84 o 
  10   7   2        2.42        0.21      2.44 o 
 -10   8   2       48.16       36.94      1.85 o 
  -9   8   2      155.76      155.76      8.14 o 
  -8   8   2       15.31       14.69      1.38 o 
  -7   8   2       48.43       56.21      2.18 o 
  -6   8   2       34.08       37.68      2.11 o 
  -5   8   2      326.72      341.24     14.17 o 
  -4   8   2       48.13       49.48      2.63 o 
  -3   8   2        1.88        5.39      2.04 o 
  -2   8   2       42.18       36.61      1.98 o 
  -1   8   2       28.42       21.63      1.78 o 
   0   8   2      211.25      243.96      3.52 o 
   1   8   2       72.64       64.91      2.20 o 
   2   8   2     2072.53     2175.18     58.20 o 
   3   8   2       68.88       70.25      2.17 o 
   4   8   2        1.24        2.65      1.59 o 
   5   8   2       12.32       11.37      1.64 o 
   6   8   2       44.14       46.04      2.18 o 
   7   8   2      112.16      111.23      2.30 o 
   8   8   2        2.63        2.99      1.72 o 
   9   8   2        1.94        3.17      2.30 o 
  10   8   2        4.89        5.61      2.83 o 
 -10   9   2       60.88       52.89      2.65 o 
  -9   9   2        3.65        3.44      1.93 o 
  -8   9   2       37.31       39.47      1.79 o 
  -7   9   2      117.63      111.60      2.33 o 
  -6   9   2       49.62       50.42      1.94 o 
  -5   9   2       20.75       31.85      5.11 o 
  -4   9   2      303.08      323.65     13.47 o 
  -3   9   2       58.97       60.12      4.84 o 
  -2   9   2       19.99       19.83      2.10 o 
  -1   9   2        9.42        6.13      1.67 o 
   0   9   2       59.28       61.21      2.43 o 
   1   9   2       51.51       53.06      2.12 o 
   2   9   2      646.33      654.77     14.68 o 
   3   9   2      117.07      114.34      2.66 o 
   4   9   2      914.01      918.33     18.78 o 
   5   9   2        0.71        3.72      1.54 o 
   6   9   2        7.23        5.51      1.66 o 
   7   9   2        0.12        0.97      2.61 o 
   8   9   2        3.03        4.24      1.95 o 
   9   9   2        1.86        0.75      1.98 o 
  -9  10   2        2.22        2.40      1.76 o 
  -8  10   2        3.35        3.09      1.48 o 
  -7  10   2       57.83       55.75      2.26 o 
  -6  10   2      367.86      394.94      7.35 o 
  -5  10   2      148.95      153.42      2.69 o 
  -4  10   2      153.26      149.03      7.33 o 
  -3  10   2       20.39       19.27      1.53 o 
  -2  10   2        7.99        8.53      1.86 o 
  -1  10   2       20.00       20.85      1.71 o 
   0  10   2      116.35      119.32      8.95 o 
   1  10   2      240.25      227.89      5.14 o 
   2  10   2      233.01      243.40      3.55 o 
   3  10   2      384.63      387.80      7.59 o 
   4  10   2        1.00        4.19      1.99 o 
   5  10   2        1.52        3.19      1.80 o 
   6  10   2       21.57       25.51      1.95 o 
   7  10   2       46.95       44.94      3.16 o 
   8  10   2        0.47       -0.13      1.96 o 
  -8  11   2       59.16       68.59      2.51 o 
  -7  11   2       91.11       84.72      2.85 o 
  -6  11   2      172.73      194.65      5.44 o 
  -5  11   2        1.81       -1.10      2.06 o 
  -4  11   2        5.82        4.24      1.64 o 
  -3  11   2       94.68       97.96      3.16 o 
  -2  11   2       79.54       85.50      2.68 o 
  -1  11   2        1.07        4.84      4.40 o 
   0  11   2       58.39       66.05      3.54 o 
   1  11   2       92.21       92.53      9.26 o 
   2  11   2        7.29       10.35      2.38 o 
   3  11   2       69.40       70.73      2.52 o 
   4  11   2      442.07      454.80      5.95 o 
   5  11   2        3.84        4.47      1.67 o 
   6  11   2        0.86        0.13      1.90 o 
   7  11   2       25.75       36.41      2.72 o 
   8  11   2        6.61       11.41      2.79 o 
  -7  12   2        0.66        0.64      3.37 o 
  -6  12   2       33.78       34.24      1.91 o 
  -5  12   2      378.47      362.39      8.19 o 
  -4  12   2       32.18       33.73      2.21 o 
  -3  12   2      132.90      127.30      2.95 o 
  -2  12   2      299.97      300.27     17.95 o 
  -1  12   2        9.38       10.34      1.91 o 
   0  12   2        6.03        7.64      1.92 o 
   1  12   2        0.62        1.32      2.81 o 
   2  12   2       31.17       30.44      2.42 o 
   3  12   2      125.19      112.97      4.47 o 
   4  12   2       78.65       79.51      2.60 o 
   5  12   2      219.08      217.69      3.61 o 
   6  12   2       41.48       40.82      2.54 o 
   7  12   2        6.71       10.95      2.74 o 
  -6  13   2       44.01       39.01      2.82 o 
  -5  13   2       44.49       48.68      2.00 o 
  -4  13   2        2.19        2.87      1.84 o 
  -3  13   2       20.06       17.92      3.66 o 
  -2  13   2       47.70       49.50      2.46 o 
  -1  13   2       10.51       11.96      1.76 o 
   0  13   2        0.91        2.51      1.95 o 
   1  13   2      120.41      124.69      3.24 o 
   2  13   2        9.24        9.62      2.11 o 
   3  13   2       59.89       61.16      2.67 o 
   4  13   2        1.11       -1.23      2.24 o 
   5  13   2       77.91       72.46      2.78 o 
  -4  14   2       48.79       45.44      2.27 o 
  -3  14   2        0.15       -1.51      2.08 o 
  -2  14   2       88.72       80.21      4.81 o 
  -1  14   2        1.24        6.60      2.62 o 
   0  14   2       10.88        8.83      1.86 o 
   1  14   2       25.74       25.90      2.85 o 
   2  14   2       57.79       55.44      3.52 o 
   3  14   2        5.26        9.54      2.64 o 
   4  14   2       35.09       32.05      2.33 o 
  -2  15   2        0.63        2.82      2.82 o 
  -1  15   2       31.19       29.43      3.14 o 
   0  15   2        1.10        4.49      2.78 o 
   1  15   2       56.11       51.87      3.34 o 
 -12   1   3       39.31       37.22      1.95 o 
 -11   1   3        4.27        8.18      1.74 o 
 -10   1   3      108.57      110.51      1.75 o 
  -9   1   3        2.07        4.04      1.46 o 
  -8   1   3      364.65      367.32      4.07 o 
  -7   1   3       77.50       72.42      1.71 o 
  -6   1   3       10.07        4.43      0.85 o 
  -5   1   3      651.64      680.85     18.53 o 
  -4   1   3     1056.67     1026.68      5.14 o 
  -3   1   3      710.59      651.77     10.92 o 
  -2   1   3       57.00       35.08      0.80 o 
  -1   1   3     9286.93     9315.39    200.29 o 
   0   1   3     2789.43     2585.20     67.97 o 
   1   1   3      121.71       95.32      3.59 o 
   2   1   3       80.75       72.50      1.66 o 
   3   1   3      139.62      126.67      2.04 o 
   4   1   3     2622.36     2801.95     34.80 o 
   5   1   3      727.95      770.08      7.02 o 
   6   1   3      640.07      684.69      5.42 o 
   7   1   3      243.70      235.18      4.22 o 
   8   1   3        3.71        3.73      1.74 o 
   9   1   3       49.07       48.08      1.94 o 
  10   1   3        0.01        0.98      1.52 o 
  11   1   3        1.92        3.80      1.99 o 
 -12   2   3       10.48       10.69      1.74 o 
 -11   2   3       53.25       54.25      1.80 o 
 -10   2   3        0.02        1.89      1.37 o 
  -9   2   3      147.90      128.92      2.61 o 
  -8   2   3      123.17      114.02      1.84 o 
  -7   2   3      403.69      394.33      5.74 o 
  -6   2   3       99.42       92.44      1.50 o 
  -5   2   3      542.81      633.26     10.34 o 
  -4   2   3      533.65      521.87      6.23 o 
  -3   2   3      314.27      312.53      5.08 o 
  -2   2   3     1481.84     1374.96     30.38 o 
  -1   2   3     1544.98     1405.24     10.88 o 
   0   2   3    16942.35    18026.73    277.75 o 
   1   2   3     4411.26     4424.58     32.90 o 
   2   2   3     2623.56     2501.03     13.57 o 
   3   2   3        0.01        0.31      0.84 o 
   4   2   3     1508.56     1700.63     18.83 o 
   5   2   3        4.55       12.13      1.22 o 
   6   2   3      197.85      211.52      3.36 o 
   7   2   3      554.72      542.31      6.03 o 
   8   2   3      477.31      459.31      5.83 o 
   9   2   3       38.60       40.82      1.87 o 
  10   2   3        8.82        9.94      1.78 o 
  11   2   3        2.46        3.19      2.06 o 
 -12   3   3        0.32        0.73      1.37 o 
 -11   3   3       74.94       67.96      1.82 o 
 -10   3   3       15.04       14.82      1.36 o 
  -9   3   3        1.96        2.43      1.04 o 
  -8   3   3      182.60      192.19      2.07 o 
  -7   3   3      124.63      126.44      1.86 o 
  -6   3   3       30.43       33.39      1.65 o 
  -5   3   3      435.36      435.88      9.38 o 
  -4   3   3      543.63      527.54     11.35 o 
  -3   3   3        0.82        2.49      0.77 o 
  -2   3   3     1090.79     1004.00     34.49 o 
  -1   3   3     1080.29      949.33     30.66 o 
   0   3   3     8396.89     8185.01    159.02 o 
   1   3   3      297.19      290.11      5.43 o 
   2   3   3      265.64      300.28      5.46 o 
   3   3   3      879.73      853.21     26.14 o 
   4   3   3       92.23      107.24      2.57 o 
   5   3   3        1.72        2.23      1.13 o 
   6   3   3        0.17        1.51      1.37 o 
   7   3   3      335.32      325.11      3.69 o 
   8   3   3      231.00      240.12      8.12 o 
   9   3   3        5.58        9.13      1.49 o 
  10   3   3        4.55        4.15      1.68 o 
  11   3   3       23.98       26.64      2.19 o 
 -12   4   3        3.88        3.71      1.49 o 
 -11   4   3       60.54       65.33      2.31 o 
 -10   4   3       17.38       18.67      1.57 o 
  -9   4   3        0.50        0.21      1.34 o 
  -8   4   3       28.29       33.53      1.57 o 
  -7   4   3        8.20        9.85      1.23 o 
  -6   4   3       11.07       15.95      1.08 o 
  -5   4   3      318.78      318.98      5.14 o 
  -4   4   3     1114.15     1176.24     19.78 o 
  -3   4   3      641.04      628.86      4.71 o 
  -2   4   3       14.51       14.33      1.41 o 
  -1   4   3       18.40       14.83      1.44 o 
   0   4   3      390.82      355.84      5.68 o 
   1   4   3      841.39      784.24     10.34 o 
   2   4   3     1070.48     1122.76      8.30 o 
   3   4   3     1567.22     1731.14     35.80 o 
   4   4   3        2.44        2.15      1.23 o 
   5   4   3      270.66      292.95      8.04 o 
   6   4   3       47.81       50.38      1.75 o 
   7   4   3       52.10       43.74      2.83 o 
   8   4   3        6.13        9.72      1.77 o 
   9   4   3       23.57       27.07      1.65 o 
  10   4   3       13.60        8.15      1.57 o 
  11   4   3       10.09       13.81      2.07 o 
 -11   5   3        3.18        8.30      1.71 o 
 -10   5   3      174.07      180.51      5.24 o 
  -9   5   3        4.42        7.02      1.28 o 
  -8   5   3        6.31        4.00      1.43 o 
  -7   5   3        0.43        1.13      1.51 o 
  -6   5   3        1.77        3.39      1.14 o 
  -5   5   3      172.22      164.58      4.94 o 
  -4   5   3     2973.21     3149.78     77.49 o 
  -3   5   3      155.74      153.17      2.05 o 
  -2   5   3       42.70       41.96      2.12 o 
  -1   5   3      549.94      593.48      6.63 o 
   0   5   3      277.97      237.98      5.18 o 
   1   5   3     3939.37     4105.01     97.18 o 
   2   5   3      589.80      599.02     22.14 o 
   3   5   3      164.57      149.44      3.54 o 
   4   5   3        6.78        7.56      1.35 o 
   5   5   3       52.18       52.43      1.99 o 
   6   5   3        0.94        3.15      1.55 o 
   7   5   3       12.53       16.88      2.03 o 
   8   5   3      100.12      101.42      2.21 o 
   9   5   3      375.70      377.58      6.99 o 
  10   5   3        3.59        3.02      1.70 o 
 -11   6   3       25.07       26.90      1.81 o 
 -10   6   3       51.13       56.56      2.27 o 
  -9   6   3        0.49       -1.64      1.64 o 
  -8   6   3       61.59       59.45      1.69 o 
  -7   6   3        0.72        0.60      1.26 o 
  -6   6   3       72.53       72.40      2.80 o 
  -5   6   3       97.22      111.57      2.93 o 
  -4   6   3      235.16      254.42      3.17 o 
  -3   6   3       28.66       31.38      2.88 o 
  -2   6   3        0.19        1.25      1.43 o 
  -1   6   3     1060.19     1070.16     21.43 o 
   0   6   3     4550.99     4500.06    142.78 o 
   1   6   3     1569.71     1482.62      9.21 o 
   2   6   3        1.29        2.45      1.82 o 
   3   6   3      364.38      378.92     11.27 o 
   4   6   3       10.61       10.68      1.44 o 
   5   6   3        8.41        4.02      1.38 o 
   6   6   3      166.59      161.02      3.76 o 
   7   6   3       41.50       32.78      1.62 o 
   8   6   3       64.16       66.38      2.14 o 
   9   6   3        6.64       10.42      1.68 o 
  10   6   3        4.04        8.22      2.33 o 
 -11   7   3        7.18        6.56      1.97 o 
 -10   7   3        0.06       -1.11      2.09 o 
  -9   7   3       21.00       19.45      1.80 o 
  -8   7   3       16.93       14.81      1.46 o 
  -7   7   3       34.90       29.51      1.63 o 
  -6   7   3      128.61      122.75      3.51 o 
  -5   7   3       41.43       43.13      1.64 o 
  -4   7   3       93.80       98.56      3.12 o 
  -3   7   3      172.17      193.08      7.26 o 
  -2   7   3       85.49       82.51      2.26 o 
  -1   7   3      163.57      188.46      2.93 o 
   0   7   3       50.93       50.97      1.84 o 
   1   7   3        2.49        3.94      1.93 o 
   2   7   3      254.53      263.73      4.72 o 
   3   7   3       66.47       61.93      2.14 o 
   4   7   3      120.81      115.07      2.62 o 
   5   7   3        9.12       14.16      1.81 o 
   6   7   3        6.76        7.37      1.44 o 
   7   7   3        9.76       13.09      2.06 o 
   8   7   3        1.28        5.01      2.05 o 
   9   7   3        2.17        4.55      2.25 o 
  10   7   3       19.27       17.56      2.23 o 
 -10   8   3        3.65        5.83      1.89 o 
  -9   8   3        1.09        1.96      1.58 o 
  -8   8   3       29.50       27.74      1.70 o 
  -7   8   3        6.40        4.88      1.38 o 
  -6   8   3      163.77      170.14      2.39 o 
  -5   8   3        9.67       11.94      1.46 o 
  -4   8   3      110.16      114.12      2.09 o 
  -3   8   3      352.45      345.59     13.83 o 
  -2   8   3       41.27       42.08      2.23 o 
  -1   8   3      146.87      145.44      2.43 o 
   0   8   3       34.76       44.46      3.46 o 
   1   8   3      159.22      155.93      3.08 o 
   2   8   3       31.41       33.21      2.46 o 
   3   8   3      497.45      531.96     17.33 o 
   4   8   3      221.18      218.00      4.69 o 
   5   8   3      127.17      116.49      2.48 o 
   6   8   3       93.14       99.91      2.50 o 
   7   8   3        3.49        4.75      2.03 o 
   8   8   3       28.76       31.50      2.26 o 
   9   8   3       43.17       46.07      2.39 o 
 -10   9   3        1.43        1.76      1.91 o 
  -9   9   3       62.97       68.54      2.27 o 
  -8   9   3       29.44       35.42      1.87 o 
  -7   9   3      182.07      191.11      3.83 o 
  -6   9   3       71.82       71.60      2.19 o 
  -5   9   3      117.62      117.13      2.06 o 
  -4   9   3        1.25        2.91      1.50 o 
  -3   9   3      268.32      281.18     10.96 o 
  -2   9   3       11.39       12.79      2.11 o 
  -1   9   3      272.88      262.26     11.30 o 
   0   9   3        1.40        0.23      1.62 o 
   1   9   3      267.17      277.74     15.96 o 
   2   9   3     1322.26     1272.75     34.88 o 
   3   9   3      356.50      363.44     13.39 o 
   4   9   3       53.62       51.15      1.97 o 
   5   9   3       16.31       17.07      1.78 o 
   6   9   3       86.49       83.90      3.09 o 
   7   9   3       15.36       14.96      2.01 o 
   8   9   3       18.93       20.43      2.75 o 
   9   9   3       56.43       58.14      2.47 o 
  -9  10   3       24.69       33.63      2.08 o 
  -8  10   3       30.77       34.33      2.08 o 
  -7  10   3       57.62       54.70      2.82 o 
  -6  10   3       37.37       36.48      2.41 o 
  -5  10   3        2.47        3.42      1.67 o 
  -4  10   3      107.66      113.22      3.92 o 
  -3  10   3       29.99       28.06      2.35 o 
  -2  10   3      119.60      117.19      2.93 o 
  -1  10   3        2.42       -0.04      2.11 o 
   0  10   3       53.80       61.34      8.49 o 
   1  10   3       85.83       83.79      3.16 o 
   2  10   3      171.24      177.32      4.56 o 
   3  10   3       62.91       73.75      3.56 o 
   4  10   3       40.10       39.45      2.24 o 
   5  10   3       20.89       24.74      2.15 o 
   6  10   3       44.38       44.09      2.75 o 
   7  10   3        0.81        3.39      2.43 o 
   8  10   3        1.93        3.55      2.41 o 
  -8  11   3       10.69       11.10      1.61 o 
  -7  11   3       13.67       11.47      2.23 o 
  -6  11   3      112.25      111.57      3.67 o 
  -5  11   3        7.40        6.12      1.77 o 
  -4  11   3        2.71        3.19      1.63 o 
  -3  11   3       30.93       34.48      1.88 o 
  -2  11   3        9.70        8.43      2.27 o 
  -1  11   3       11.47       13.50      2.13 o 
   0  11   3       22.46       19.96      2.36 o 
   1  11   3       11.84       12.08      2.40 o 
   2  11   3        7.51        7.02      2.38 o 
   3  11   3      273.15      246.34      7.07 o 
   4  11   3       38.35       41.50      2.38 o 
   5  11   3       28.80       30.55      2.04 o 
   6  11   3       13.47       16.62      2.58 o 
   7  11   3      116.10      132.28      3.24 o 
  -7  12   3      178.51      175.11      5.65 o 
  -6  12   3      181.19      183.12     10.82 o 
  -5  12   3       26.46       30.82      2.03 o 
  -4  12   3      205.41      215.91      6.80 o 
  -3  12   3        0.43       -0.47      1.99 o 
  -2  12   3       15.90       13.10      2.44 o 
  -1  12   3       46.16       43.44      2.65 o 
   0  12   3      150.34      159.12     16.45 o 
   1  12   3       40.04       42.67      2.40 o 
   2  12   3      133.26      129.89      4.28 o 
   3  12   3       15.31       16.11      2.46 o 
   4  12   3       32.95       31.20      2.39 o 
   5  12   3        0.91        0.29      1.96 o 
   6  12   3       11.53        9.76      2.17 o 
  -6  13   3       10.65       10.39      2.35 o 
  -5  13   3       32.41       36.27      2.42 o 
  -4  13   3       57.81       56.16      2.18 o 
  -3  13   3       30.26       35.70      2.81 o 
  -2  13   3       79.23       84.30      4.97 o 
  -1  13   3        6.30        7.85      2.45 o 
   0  13   3       49.91       50.75      2.79 o 
   1  13   3        4.38        4.69      1.75 o 
   2  13   3       10.03       11.26      3.63 o 
   3  13   3        0.21        0.51      1.96 o 
   4  13   3        4.68        3.93      2.00 o 
   5  13   3        3.22        4.73      1.97 o 
  -4  14   3       13.72       15.98      2.50 o 
  -3  14   3       22.37       20.69      2.90 o 
  -2  14   3       41.97       39.26      2.77 o 
  -1  14   3       16.81       14.02      2.69 o 
   0  14   3       17.33       17.34      2.31 o 
   1  14   3       20.95       18.27      3.09 o 
   2  14   3       23.48       20.38      2.29 o 
   3  14   3       44.16       42.08      3.08 o 
  -1  15   3       17.39       15.14      2.38 o 
   0  15   3        3.05        2.51      2.49 o 
 -12   0   4       12.75       15.65      5.57 o 
 -11   0   4      152.25      153.63     16.26 o 
 -10   0   4       34.90       20.60      2.03 o 
  -9   0   4       30.34       43.44      1.95 o 
  -8   0   4     1028.58      998.79     27.29 o 
  -7   0   4      812.75      857.19     25.30 o 
  -6   0   4      631.58      662.41      4.41 o 
  -5   0   4        4.28       13.61      1.15 o 
  -4   0   4     6662.14     6882.59     95.30 o 
  -3   0   4     3145.49     3000.78     44.98 o 
  -2   0   4      917.62      783.27     11.34 o 
  -1   0   4     1835.85     1626.07     26.54 o 
   0   0   4      250.53      215.13      3.04 o 
   1   0   4      114.45       86.78      4.03 o 
   2   0   4        7.53        3.01      0.68 o 
   3   0   4     3105.56     3205.81     24.66 o 
   4   0   4     2415.85     2626.26     31.60 o 
   5   0   4      230.45      234.09      3.83 o 
   6   0   4      177.63      171.91      3.30 o 
   7   0   4      696.07      692.25      6.01 o 
   8   0   4      250.60      266.68      4.09 o 
   9   0   4        9.07        8.98      2.62 o 
  10   0   4        1.93        3.45      2.14 o 
  11   0   4       12.25       16.46      2.96 o 
 -12   1   4        4.44        2.55      1.60 o 
 -11   1   4       41.78       42.05      1.72 o 
 -10   1   4       52.59       51.11      1.59 o 
  -9   1   4       29.45       23.75      1.30 o 
  -8   1   4      585.76      535.05      8.92 o 
  -7   1   4      320.70      330.51      5.37 o 
  -6   1   4       35.07       48.18      1.25 o 
  -5   1   4      652.55      725.00     14.41 o 
  -4   1   4      309.08      313.23      3.95 o 
  -3   1   4       55.88       68.32      1.63 o 
  -2   1   4      151.64      129.89      2.50 o 
  -1   1   4       26.01       20.74      1.45 o 
   0   1   4       66.34       57.74      1.81 o 
   1   1   4     2232.50     2066.40     11.35 o 
   2   1   4      351.98      323.23      3.49 o 
   3   1   4     1898.61     1898.22     21.82 o 
   4   1   4      801.60      824.57      9.25 o 
   5   1   4       44.26       38.99      1.39 o 
   6   1   4      559.52      532.33      5.28 o 
   7   1   4      379.33      363.93      4.13 o 
   8   1   4      112.71      117.43      2.88 o 
   9   1   4      172.79      180.20      3.31 o 
  10   1   4       41.64       39.49      1.98 o 
  11   1   4        0.65        2.59      2.12 o 
 -12   2   4        2.55        2.10      1.51 o 
 -11   2   4        0.27        2.73      1.55 o 
 -10   2   4      176.94      162.40      1.95 o 
  -9   2   4      214.30      198.51      2.16 o 
  -8   2   4      672.26      652.72     11.70 o 
  -7   2   4      407.30      416.68      8.24 o 
  -6   2   4       22.08       27.24      1.38 o 
  -5   2   4      134.50      133.49      3.31 o 
  -4   2   4     2956.20     3117.17     64.79 o 
  -3   2   4       11.71        8.64      0.63 o 
  -2   2   4       24.07       18.05      0.75 o 
  -1   2   4      983.17      892.46     29.19 o 
   0   2   4      303.10      269.55      5.57 o 
   1   2   4      345.14      339.62     15.38 o 
   2   2   4     1693.91     1746.80     15.43 o 
   3   2   4      617.19      647.29      6.12 o 
   4   2   4      500.20      528.78      5.28 o 
   5   2   4        5.75        6.02      1.20 o 
   6   2   4      112.42      117.59      1.96 o 
   7   2   4      118.21      134.09      2.07 o 
   8   2   4     1013.93     1027.56     12.67 o 
   9   2   4       22.86       23.70      1.83 o 
  10   2   4        0.51        2.09      1.88 o 
  11   2   4       10.34       13.50      1.74 o 
 -12   3   4        2.53        3.73      1.76 o 
 -11   3   4       20.79       28.85      1.46 o 
 -10   3   4       67.38       71.83      1.88 o 
  -9   3   4        7.45        8.31      1.20 o 
  -8   3   4      207.97      218.47      5.88 o 
  -7   3   4     1328.29     1333.31     42.39 o 
  -6   3   4       61.22       59.02      1.45 o 
  -5   3   4      666.84      672.47      9.98 o 
  -4   3   4      696.88      760.43     14.14 o 
  -3   3   4        0.39        0.77      0.64 o 
  -2   3   4        4.38        5.64      1.24 o 
  -1   3   4      283.96      221.26      3.91 o 
   0   3   4       20.24       25.10      2.02 o 
   1   3   4       98.94       87.13      2.86 o 
   2   3   4      635.17      675.98      8.32 o 
   3   3   4      205.69      271.95      4.93 o 
   4   3   4       40.17       44.69      1.60 o 
   5   3   4      101.47      114.89      2.71 o 
   6   3   4      100.53       95.48      1.92 o 
   7   3   4        0.59        1.73      1.44 o 
   8   3   4      444.61      460.85      3.37 o 
   9   3   4        9.70       10.74      1.51 o 
  10   3   4        2.31        3.28      1.54 o 
  11   3   4       15.57       15.40      2.00 o 
 -12   4   4       22.40       22.10      1.75 o 
 -11   4   4        2.53        2.71      1.45 o 
 -10   4   4       40.45       37.65      1.49 o 
  -9   4   4        1.13        4.27      1.32 o 
  -8   4   4       49.30       46.23      1.64 o 
  -7   4   4      239.57      213.39      5.79 o 
  -6   4   4       38.36       35.43      1.20 o 
  -5   4   4       85.94      103.34      1.49 o 
  -4   4   4      838.86      786.89      4.33 o 
  -3   4   4       14.22       14.52      1.06 o 
  -2   4   4      517.04      541.34      5.00 o 
  -1   4   4      408.28      376.94      4.80 o 
   0   4   4      197.72      207.05      4.21 o 
   1   4   4      571.03      546.45     18.55 o 
   2   4   4      227.33      219.87      4.48 o 
   3   4   4       12.57       20.83      2.70 o 
   4   4   4       20.22       22.30      1.84 o 
   5   4   4        0.29        2.39      1.27 o 
   6   4   4      181.05      177.83      4.31 o 
   7   4   4      412.37      402.48      5.72 o 
   8   4   4        8.90        7.35      1.55 o 
   9   4   4      299.26      278.87      4.17 o 
  10   4   4       33.75       31.29      1.80 o 
 -11   5   4      120.41      121.23      2.08 o 
 -10   5   4       15.99       12.34      1.37 o 
  -9   5   4      167.38      160.38      2.25 o 
  -8   5   4       76.29       67.52      1.75 o 
  -7   5   4      159.93      173.50      2.88 o 
  -6   5   4       97.94       97.25      1.68 o 
  -5   5   4      164.61      169.66      2.05 o 
  -4   5   4      514.95      537.85      7.48 o 
  -3   5   4      842.19      883.34     15.08 o 
  -2   5   4       97.94      125.01      4.20 o 
  -1   5   4       48.07       44.40      1.86 o 
   0   5   4       46.19       46.13      2.26 o 
   1   5   4      201.06      213.71      4.18 o 
   2   5   4      825.08      902.80     13.79 o 
   3   5   4        0.15       -2.14      2.30 o 
   4   5   4       45.75       49.08      2.28 o 
   5   5   4        2.17        1.47      1.75 o 
   6   5   4       31.77       27.06      1.52 o 
   7   5   4       68.11       86.98      3.83 o 
   8   5   4       75.22       65.64      2.37 o 
   9   5   4      118.09      109.81      3.48 o 
  10   5   4       10.72       12.28      1.64 o 
 -11   6   4        3.09        1.09      1.86 o 
 -10   6   4      145.37      145.65      6.78 o 
  -9   6   4        6.39        7.72      2.12 o 
  -8   6   4       27.46       32.67      1.55 o 
  -7   6   4       13.47       12.03      1.34 o 
  -6   6   4       26.81       27.86      1.24 o 
  -5   6   4       23.17       25.24      1.63 o 
  -4   6   4       98.31      100.67      1.97 o 
  -3   6   4      787.08      866.55     31.92 o 
  -2   6   4       23.73       22.72      1.65 o 
  -1   6   4       87.69      104.56      2.54 o 
   0   6   4      282.11      291.28      4.41 o 
   1   6   4      361.22      340.33      4.13 o 
   2   6   4        3.85        9.07      1.59 o 
   3   6   4       26.29       25.01      2.05 o 
   4   6   4      152.27      147.97      3.70 o 
   5   6   4       65.32       72.34      1.85 o 
   6   6   4       89.66       85.34      2.24 o 
   7   6   4        3.03        2.60      1.45 o 
   8   6   4        1.53        2.44      2.23 o 
   9   6   4      174.08      175.96      4.86 o 
  10   6   4        6.73        7.30      2.10 o 
 -11   7   4        0.96        1.98      1.66 o 
 -10   7   4        0.01        2.66      1.77 o 
  -9   7   4       67.27       62.89      4.59 o 
  -8   7   4       58.83       62.00      1.98 o 
  -7   7   4        2.27        2.79      1.31 o 
  -6   7   4       28.48       35.51      2.56 o 
  -5   7   4       63.92       69.69      1.96 o 
  -4   7   4       80.30       89.36      3.97 o 
  -3   7   4      219.22      214.40      6.88 o 
  -2   7   4      543.50      574.57      6.76 o 
  -1   7   4        3.52        3.66      1.77 o 
   0   7   4       40.39       42.21      2.36 o 
   1   7   4       38.93       38.13      1.87 o 
   2   7   4      115.54      115.29      2.62 o 
   3   7   4       82.07       95.38      2.36 o 
   4   7   4       22.33       23.55      2.28 o 
   5   7   4       84.51       89.72      2.89 o 
   6   7   4        8.29       11.36      2.52 o 
   7   7   4       24.31       26.47      2.10 o 
   8   7   4       17.27       18.67      2.08 o 
   9   7   4       92.32       88.38      3.48 o 
 -10   8   4       54.09       50.23      2.63 o 
  -9   8   4       45.25       49.31      2.74 o 
  -8   8   4       31.40       35.84      1.50 o 
  -7   8   4       18.04       17.90      1.40 o 
  -6   8   4       81.91       84.17      3.49 o 
  -5   8   4      429.25      450.81     15.85 o 
  -4   8   4       68.67       63.55      2.07 o 
  -3   8   4        0.02       -0.32      2.07 o 
  -2   8   4        0.56        2.19      1.96 o 
  -1   8   4        7.48       13.21      1.97 o 
   0   8   4      464.08      476.87      4.59 o 
   1   8   4      456.80      447.08      4.66 o 
   2   8   4      283.31      284.72      8.52 o 
   3   8   4       93.60      103.66      2.70 o 
   4   8   4       79.50       77.50      2.59 o 
   5   8   4       31.66       27.78      2.52 o 
   6   8   4        5.99       11.12      2.60 o 
   7   8   4        0.06        2.69      2.31 o 
   8   8   4       18.27       24.66      2.79 o 
   9   8   4      128.17      121.69      3.80 o 
 -10   9   4       11.42       14.05      2.00 o 
  -9   9   4        0.01        1.04      1.47 o 
  -8   9   4       32.33       28.19      1.55 o 
  -7   9   4       10.40        9.02      2.66 o 
  -6   9   4      138.18      142.65      4.05 o 
  -5   9   4      127.61      128.26      6.80 o 
  -4   9   4        4.08        1.77      2.36 o 
  -3   9   4      153.85      156.97      4.70 o 
  -2   9   4        3.91        4.85      1.92 o 
  -1   9   4       23.13       21.04      2.12 o 
   0   9   4       59.04       58.33      2.69 o 
   1   9   4      896.31      929.20      6.62 o 
   2   9   4       98.92       97.07     10.33 o 
   3   9   4       13.25       16.26      2.05 o 
   4   9   4        1.74        1.24      1.74 o 
   5   9   4        0.09       -0.98      2.09 o 
   6   9   4        7.91       10.04      2.67 o 
   7   9   4       54.05       42.40     25.60 o 
   8   9   4        1.78        3.01      3.21 o 
  -9  10   4        0.12        2.07      1.78 o 
  -8  10   4       50.23       47.18      1.86 o 
  -7  10   4        0.05        2.17      1.66 o 
  -6  10   4       82.96       86.42      2.26 o 
  -5  10   4      252.97      254.52      2.83 o 
  -4  10   4       72.40       73.83      1.98 o 
  -3  10   4       22.67       21.44      1.77 o 
  -2  10   4        8.74        6.89      1.77 o 
  -1  10   4        0.09        1.35      1.61 o 
   0  10   4        0.18        1.37      2.05 o 
   1  10   4       33.11       33.73      2.28 o 
   2  10   4        0.06        0.87      1.78 o 
   3  10   4       13.73       15.57      1.73 o 
   4  10   4        0.35        1.74      1.55 o 
   5  10   4        7.15        7.28      1.85 o 
   6  10   4       27.69       30.23      2.92 o 
   7  10   4        1.00        4.50      3.65 o 
   8  10   4       29.11       25.79      3.01 o 
  -8  11   4       16.78       16.92      1.81 o 
  -7  11   4       13.62       14.56      2.08 o 
  -6  11   4       45.06       43.92      2.23 o 
  -5  11   4        0.10        1.51      1.65 o 
  -4  11   4       64.11       64.38      2.22 o 
  -3  11   4       45.60       53.70      1.93 o 
  -2  11   4        9.30        7.92      1.57 o 
  -1  11   4       52.93       52.47      2.75 o 
   0  11   4        8.95        5.74      3.16 o 
   1  11   4       96.38       90.27      6.77 o 
   2  11   4      258.23      243.68      3.94 o 
   3  11   4      125.18      121.21      4.06 o 
   4  11   4       11.43       14.11      1.75 o 
   5  11   4       23.80       21.92      2.44 o 
   6  11   4        9.88       11.05      2.28 o 
   7  11   4        8.96        8.53      3.74 o 
  -7  12   4       13.50       11.17      1.77 o 
  -6  12   4        8.43        8.04      1.70 o 
  -5  12   4       22.53       23.20      1.85 o 
  -4  12   4        9.94       12.29      1.72 o 
  -3  12   4        4.12        2.93      1.67 o 
  -2  12   4       92.31       91.50      4.80 o 
  -1  12   4       20.14       21.26      2.05 o 
   0  12   4       50.17       50.21      3.90 o 
   1  12   4        1.10        2.08      1.85 o 
   2  12   4      117.39      113.42      3.34 o 
   3  12   4      106.61      106.47      2.78 o 
   4  12   4       65.56       68.40      2.36 o 
   5  12   4        8.30        9.86      2.45 o 
   6  12   4        7.24       11.13      2.93 o 
  -6  13   4        5.47        7.89      1.97 o 
  -5  13   4       17.27       18.19      2.21 o 
  -4  13   4        1.02        3.61      1.81 o 
  -3  13   4        0.00        5.47      2.67 o 
  -2  13   4       13.69       12.96      2.54 o 
  -1  13   4        6.40        1.72      2.47 o 
   0  13   4       12.75       13.65      2.47 o 
   1  13   4        6.82        3.83      2.53 o 
   2  13   4        4.53        7.39      3.48 o 
   3  13   4       43.50       45.44      2.42 o 
   4  13   4       78.12       81.63      2.98 o 
   5  13   4        7.92        8.23      2.69 o 
  -4  14   4       27.22       25.48      2.35 o 
  -3  14   4        9.55       10.53      2.83 o 
  -2  14   4       10.58       10.41      2.73 o 
  -1  14   4       43.61       41.25      2.94 o 
   0  14   4        0.05        2.40      3.15 o 
   1  14   4        0.51       -0.57      2.84 o 
   2  14   4       45.93       51.31      4.53 o 
   3  14   4        8.41        6.94      1.94 o 
 -12   1   5      104.97      104.81      2.14 o 
 -11   1   5       35.15       41.33      2.02 o 
 -10   1   5        0.86        2.37      1.22 o 
  -9   1   5       52.60       43.12      1.47 o 
  -8   1   5       31.60       22.07      1.57 o 
  -7   1   5      216.02      219.46      3.07 o 
  -6   1   5      500.62      558.14     12.38 o 
  -5   1   5       50.09       52.87      1.27 o 
  -4   1   5       61.72       69.03      1.42 o 
  -3   1   5        6.03        7.31      0.58 o 
  -2   1   5        0.53        1.35      0.56 o 
  -1   1   5        1.16        5.56      2.25 o 
   0   1   5      340.24      291.04      8.37 o 
   1   1   5        0.03        0.88      0.56 o 
   2   1   5      335.09      354.65      3.51 o 
   3   1   5       14.59       24.67      3.41 o 
   4   1   5      828.91      853.62      5.97 o 
   5   1   5      499.37      506.73      3.55 o 
   6   1   5       49.75       49.07      1.55 o 
   7   1   5        0.85        1.53      1.23 o 
   8   1   5       75.97       67.85      2.05 o 
   9   1   5       17.91       15.67      1.81 o 
  10   1   5       49.79       49.20      2.17 o 
 -12   2   5       10.68       14.72      1.49 o 
 -11   2   5       15.63       20.68      1.46 o 
 -10   2   5      281.16      268.84      6.34 o 
  -9   2   5        3.15        0.78      1.13 o 
  -8   2   5        0.00        0.84      1.12 o 
  -7   2   5       19.63       25.02      1.34 o 
  -6   2   5        1.32        0.41      0.89 o 
  -5   2   5       28.91       35.63      1.08 o 
  -4   2   5      134.73      123.07      2.73 o 
  -3   2   5      155.56      170.40      1.97 o 
  -2   2   5      211.85      208.35      2.17 o 
  -1   2   5      282.26      281.99      2.73 o 
   0   2   5     1528.63     1435.89     23.03 o 
   1   2   5      303.53      258.82      4.35 o 
   2   2   5      853.48      897.02     23.99 o 
   3   2   5       89.13      107.90      2.61 o 
   4   2   5      237.43      202.60      2.70 o 
   5   2   5       62.44       63.92      1.83 o 
   6   2   5       90.92       99.53      1.85 o 
   7   2   5      451.14      426.08      5.18 o 
   8   2   5       22.34       27.04      1.73 o 
   9   2   5       72.83       78.19      2.05 o 
  10   2   5       11.82       14.87      1.95 o 
 -12   3   5        7.26        7.85      1.60 o 
 -11   3   5       11.70        9.33      1.40 o 
 -10   3   5       26.27       25.95      1.71 o 
  -9   3   5      355.52      306.61      7.18 o 
  -8   3   5        0.16        1.81      1.38 o 
  -7   3   5        8.87       12.82      1.27 o 
  -6   3   5        0.29        0.00      1.01 o 
  -5   3   5      145.38      160.85      4.18 o 
  -4   3   5      327.87      370.54     10.44 o 
  -3   3   5      155.96      169.94     10.70 o 
  -2   3   5       26.08       23.80      0.91 o 
  -1   3   5      456.13      511.82      8.60 o 
   0   3   5     3430.70     3433.29     66.24 o 
   1   3   5     1957.82     1957.35     32.35 o 
   2   3   5        8.15        9.35      2.49 o 
   3   3   5      336.90      384.56      5.81 o 
   4   3   5       96.89       98.09      2.78 o 
   5   3   5        1.50        0.73      1.22 o 
   6   3   5       53.62       53.55      1.58 o 
   7   3   5      155.98      147.76      2.26 o 
   8   3   5      370.79      348.21      8.10 o 
   9   3   5      123.22      135.87      2.37 o 
  10   3   5        0.32       -0.18      1.93 o 
 -12   4   5       15.21       14.53      1.65 o 
 -11   4   5        0.02        1.14      1.59 o 
 -10   4   5        6.24        7.46      1.44 o 
  -9   4   5       25.34       33.90      1.69 o 
  -8   4   5       81.29       73.58      1.74 o 
  -7   4   5       17.82       18.11      2.16 o 
  -6   4   5      132.67      146.38      4.20 o 
  -5   4   5       93.78      118.03      2.48 o 
  -4   4   5       95.29       87.67      2.79 o 
  -3   4   5       81.96       99.28      1.70 o 
  -2   4   5       21.32       25.41      2.19 o 
  -1   4   5       54.48       56.02      2.20 o 
   0   4   5       67.42       53.55      2.59 o 
   1   4   5      109.61       88.98      3.70 o 
   2   4   5      240.97      246.25      5.03 o 
   3   4   5      358.47      353.31      5.39 o 
   4   4   5      410.20      429.54      5.77 o 
   5   4   5       87.72      102.36      5.29 o 
   6   4   5       61.73       52.80      1.92 o 
   7   4   5       28.94       42.53      2.16 o 
   8   4   5        8.88        7.82      1.63 o 
   9   4   5       78.10       81.97      2.29 o 
  10   4   5        4.47        3.32      1.79 o 
 -11   5   5       23.99       19.64      2.14 o 
 -10   5   5      108.97      101.53      2.07 o 
  -9   5   5       98.60       92.09      2.85 o 
  -8   5   5        0.03        0.73      1.09 o 
  -7   5   5      114.38      129.43      2.14 o 
  -6   5   5        9.39        7.92      1.17 o 
  -5   5   5       55.93       63.18      1.56 o 
  -4   5   5        0.00        0.97      1.19 o 
  -3   5   5       46.67       53.23      2.10 o 
  -2   5   5      533.61      529.53      7.14 o 
  -1   5   5      289.30      301.75      4.20 o 
   0   5   5      500.35      524.68      8.56 o 
   1   5   5      763.57      723.54     10.40 o 
   2   5   5      199.03      229.71      4.61 o 
   3   5   5        0.81        1.88      1.71 o 
   4   5   5        8.59       15.76      2.14 o 
   5   5   5       36.95       34.90      3.21 o 
   6   5   5      120.61      115.70      2.97 o 
   7   5   5      557.55      540.80      9.19 o 
   8   5   5       58.80       66.63      2.74 o 
   9   5   5      175.11      185.52      3.87 o 
  10   5   5        7.42        6.18      1.80 o 
 -11   6   5        5.49        5.80      2.08 o 
 -10   6   5       61.74       51.35      1.83 o 
  -9   6   5        1.37        0.30      1.78 o 
  -8   6   5       46.11       49.00      2.26 o 
  -7   6   5        8.65        5.43      1.28 o 
  -6   6   5       64.80       62.22      1.74 o 
  -5   6   5       12.88       13.88      1.23 o 
  -4   6   5        0.83        2.51      1.35 o 
  -3   6   5      522.34      533.01      4.70 o 
  -2   6   5        9.39       12.93      1.54 o 
  -1   6   5        1.74        3.10      1.65 o 
   0   6   5       18.13       18.26      2.14 o 
   1   6   5      123.19      136.88      7.01 o 
   2   6   5       22.42       18.96      2.25 o 
   3   6   5      339.51      345.17      5.61 o 
   4   6   5      162.08      158.32      4.18 o 
   5   6   5      242.78      244.60      5.07 o 
   6   6   5       70.88       70.71      2.77 o 
   7   6   5        0.03       -2.58      2.62 o 
   8   6   5       49.02       58.69      3.95 o 
   9   6   5        2.76        8.80      3.69 o 
 -11   7   5        5.31        3.00      1.68 o 
 -10   7   5       12.69       13.15      1.72 o 
  -9   7   5       58.53       58.85      2.11 o 
  -8   7   5       42.38       48.16      2.10 o 
  -7   7   5       27.56       32.41      2.05 o 
  -6   7   5        9.49        8.92      1.11 o 
  -5   7   5      118.86      125.91      6.30 o 
  -4   7   5      507.34      540.90     21.01 o 
  -3   7   5      152.94      161.80      3.59 o 
  -2   7   5       51.84       55.62      2.22 o 
  -1   7   5      206.97      203.08      3.47 o 
   0   7   5       12.99       12.30      1.29 o 
   1   7   5      224.43      211.04      6.38 o 
   2   7   5      183.20      187.54      3.82 o 
   3   7   5        1.27        0.00      1.76 o 
   4   7   5      172.65      163.26      4.19 o 
   5   7   5        1.03       -0.50      2.28 o 
   6   7   5        3.55        0.03      3.13 o 
   7   7   5       10.73       16.47      2.83 o 
   8   7   5       36.68       36.67      3.92 o 
   9   7   5        2.08       -1.47      2.57 o 
 -10   8   5       10.16        8.39      1.79 o 
  -9   8   5        0.54        2.02      1.58 o 
  -8   8   5       55.70       50.84      1.74 o 
  -7   8   5      275.37      261.68      2.46 o 
  -6   8   5      103.45      116.51      4.95 o 
  -5   8   5       12.69       14.98      1.78 o 
  -4   8   5      167.80      187.69      6.34 o 
  -3   8   5      323.46      339.12     11.63 o 
  -2   8   5      180.54      187.24     12.47 o 
  -1   8   5      253.59      276.49      8.95 o 
   0   8   5       34.45       57.50     29.42 o 
   1   8   5       34.10       32.83      2.25 o 
   2   8   5      206.23      202.79      3.32 o 
   3   8   5      461.21      458.11     16.00 o 
   4   8   5      409.95      440.55      5.49 o 
   5   8   5       53.91       53.96      3.55 o 
   6   8   5        0.22        0.31      3.16 o 
   7   8   5        0.04        1.39      3.22 o 
   8   8   5       67.41       63.51      3.24 o 
   9   8   5       23.04       12.17      2.89 o 
 -10   9   5        1.07        2.05      2.28 o 
  -9   9   5       15.24       15.41      1.59 o 
  -8   9   5       10.89       13.73      1.63 o 
  -7   9   5       41.70       50.27      1.73 o 
  -6   9   5      108.60      111.45      2.74 o 
  -5   9   5       59.38       63.43      2.09 o 
  -4   9   5      164.82      172.10      2.45 o 
  -3   9   5       53.06       54.85      2.59 o 
  -2   9   5       31.05       32.96      3.29 o 
  -1   9   5       12.69       13.04      2.59 o 
   0   9   5      109.66      107.16      5.44 o 
   1   9   5      321.55      323.82      9.14 o 
   2   9   5        3.34        3.11      2.27 o 
   3   9   5       17.95       21.65      1.78 o 
   4   9   5       17.13       17.78      2.36 o 
   5   9   5        0.27        0.34      2.27 o 
   6   9   5        1.87        1.81      2.18 o 
   7   9   5      127.15      139.89      4.66 o 
   8   9   5        0.35       -0.05      3.26 o 
  -9  10   5      134.72      130.93      2.39 o 
  -8  10   5       16.22       18.07      2.60 o 
  -7  10   5       26.28       26.26      1.85 o 
  -6  10   5       99.96      100.63      5.62 o 
  -5  10   5        0.27        0.25      1.63 o 
  -4  10   5        1.56        4.06      2.35 o 
  -3  10   5        2.40        1.18      1.87 o 
  -2  10   5      309.86      288.04      5.34 o 
  -1  10   5       46.63       53.00      3.32 o 
   0  10   5      268.79      261.41     21.15 o 
   1  10   5        0.80       -1.42      1.84 o 
   2  10   5        0.27        0.66      1.72 o 
   3  10   5        3.24        3.40      2.04 o 
   4  10   5        5.19        6.29      2.42 o 
   5  10   5       20.71       21.01      3.38 o 
   6  10   5        2.55        6.04      3.35 o 
   7  10   5       10.03       10.85      3.04 o 
  -8  11   5        4.40        6.28      1.94 o 
  -7  11   5        0.00        2.81      1.61 o 
  -6  11   5       22.83       28.60      2.16 o 
  -5  11   5       28.61       28.27      1.89 o 
  -4  11   5      161.70      163.99      8.41 o 
  -3  11   5       32.31       37.41      2.13 o 
  -2  11   5       58.21       72.28      4.53 o 
  -1  11   5        1.96        0.03      3.66 o 
   0  11   5      161.11      166.83      3.38 o 
   1  11   5        9.46       11.20      2.21 o 
   2  11   5      305.23      289.54      8.17 o 
   3  11   5       32.35       35.72      2.38 o 
   4  11   5       11.75       16.23      2.48 o 
   5  11   5        4.63        4.44      2.34 o 
   6  11   5        8.01        7.85      2.66 o 
   7  11   5       16.54       19.38      3.93 o 
  -7  12   5       11.53       10.78      1.79 o 
  -6  12   5        0.07       -2.09      2.09 o 
  -5  12   5       22.95       25.73      2.13 o 
  -4  12   5        2.00        3.16      1.98 o 
  -3  12   5        0.92        1.91      2.00 o 
  -2  12   5        0.52        2.21      2.60 o 
  -1  12   5       27.58       28.37      2.13 o 
   0  12   5        3.40        5.05      2.38 o 
   1  12   5        0.25        3.66      2.32 o 
   2  12   5      241.02      227.60      8.58 o 
   3  12   5       10.03       12.61      2.23 o 
   4  12   5       22.84       20.55      2.53 o 
   5  12   5        5.62        3.03      2.57 o 
   6  12   5        5.64        7.49      4.01 o 
  -6  13   5        0.60       -1.28      1.86 o 
  -5  13   5        6.03        7.35      1.56 o 
  -4  13   5      218.42      202.36      5.96 o 
  -3  13   5       89.22       81.64      6.39 o 
  -2  13   5        4.11        2.86      2.53 o 
  -1  13   5       13.97       11.15      2.18 o 
   0  13   5        3.19        6.02      3.07 o 
   1  13   5      106.16       93.43      6.09 o 
   2  13   5        3.83        6.41      2.07 o 
   3  13   5        7.24        9.28      2.06 o 
   4  13   5        0.56        1.10      2.06 o 
  -4  14   5        9.88       11.94      2.28 o 
  -3  14   5       94.33       89.50      3.58 o 
  -2  14   5      223.57      225.65     11.79 o 
  -1  14   5       16.90       16.99      2.38 o 
   0  14   5        0.03       -2.58      2.82 o 
   1  14   5        2.18        0.56      4.15 o 
   2  14   5       12.13       13.61      2.44 o 
 -12   0   6       39.54       50.58      2.88 o 
 -11   0   6        0.03        3.43      3.22 o 
 -10   0   6      181.61      176.08      7.58 o 
  -9   0   6      493.28      421.02     17.69 o 
  -8   0   6       23.96       19.05      1.71 o 
  -7   0   6      336.68      330.19      8.32 o 
  -6   0   6        0.39        0.15      1.28 o 
  -5   0   6      355.19      334.38     12.27 o 
  -4   0   6     1192.45     1319.00     28.97 o 
  -3   0   6     2358.46     2328.81     48.80 o 
  -2   0   6      289.49      234.60      3.17 o 
  -1   0   6      525.88      498.42      6.81 o 
   0   0   6      353.54      360.36      4.22 o 
   1   0   6        2.81        3.21      1.28 o 
   2   0   6      928.65      980.04      6.26 o 
   3   0   6       85.20       78.74      2.56 o 
   4   0   6       95.35       91.86      3.97 o 
   5   0   6      138.56      144.62      4.46 o 
   6   0   6       13.75       18.04      2.91 o 
   7   0   6       19.96       16.78      2.34 o 
   8   0   6        6.15       11.95      2.50 o 
   9   0   6      203.32      197.33      4.04 o 
  10   0   6       55.94       66.86      4.47 o 
 -12   1   6        0.05        1.97      1.88 o 
 -11   1   6        4.88        6.30      1.30 o 
 -10   1   6      100.59       87.54      1.56 o 
  -9   1   6      134.82      123.85      2.74 o 
  -8   1   6       54.14       58.00      1.25 o 
  -7   1   6       40.28       38.48      1.17 o 
  -6   1   6       32.08       26.14      0.90 o 
  -5   1   6      144.83      145.36      2.83 o 
  -4   1   6      397.95      401.22     10.08 o 
  -3   1   6       48.16       45.72      0.98 o 
  -2   1   6      187.91      187.15      3.23 o 
  -1   1   6       62.19       51.80      1.08 o 
   0   1   6       96.30       90.05      1.52 o 
   1   1   6       53.49       52.43      1.61 o 
   2   1   6      829.75      831.50      7.89 o 
   3   1   6       73.78       82.06      1.84 o 
   4   1   6      454.29      478.18      5.62 o 
   5   1   6       10.83       10.63      1.58 o 
   6   1   6        6.26        6.78      1.70 o 
   7   1   6        1.13        1.49      1.56 o 
   8   1   6       26.22       24.81      1.88 o 
   9   1   6       21.50       21.35      2.01 o 
  10   1   6       12.99       10.89      2.19 o 
 -12   2   6       14.29       19.00      1.55 o 
 -11   2   6       43.18       36.69      1.94 o 
 -10   2   6       54.78       49.21      1.52 o 
  -9   2   6       21.35       25.72      1.43 o 
  -8   2   6       34.38       30.43      1.22 o 
  -7   2   6       43.91       41.53      1.67 o 
  -6   2   6       37.34       29.96      1.09 o 
  -5   2   6       32.45       43.30      1.19 o 
  -4   2   6      293.95      298.26      4.33 o 
  -3   2   6       21.76       27.44      0.89 o 
  -2   2   6      727.54      683.41     14.38 o 
  -1   2   6     2399.44     2468.48     19.89 o 
   0   2   6      852.91      831.75     16.46 o 
   1   2   6        1.50        1.74      1.31 o 
   2   2   6      463.29      511.75      6.79 o 
   3   2   6       12.85       20.98      1.40 o 
   4   2   6      280.93      307.17      7.17 o 
   5   2   6        0.03        1.34      1.50 o 
   6   2   6       27.29       27.87      1.74 o 
   7   2   6       74.79       73.73      1.94 o 
   8   2   6       19.04       17.00      1.51 o 
   9   2   6       14.38       11.34      1.70 o 
  10   2   6        4.29        5.13      2.22 o 
 -12   3   6        3.86        6.41      1.54 o 
 -11   3   6        0.03       -0.98      1.26 o 
 -10   3   6       47.69       48.62      2.09 o 
  -9   3   6        0.70        1.60      1.31 o 
  -8   3   6      368.19      345.48      5.53 o 
  -7   3   6      266.48      300.15      2.38 o 
  -6   3   6        0.13        0.53      1.14 o 
  -5   3   6        1.54        6.62      3.73 o 
  -4   3   6       30.19       19.47      1.16 o 
  -3   3   6     1675.11     1663.99     24.55 o 
  -2   3   6      608.50      618.37      8.30 o 
  -1   3   6      294.37      322.95      8.87 o 
   0   3   6        6.71        3.53      1.01 o 
   1   3   6      646.65      631.78      6.45 o 
   2   3   6        0.67        2.06      1.38 o 
   3   3   6      606.53      629.75      4.55 o 
   4   3   6      225.13      223.52      4.79 o 
   5   3   6        7.35        7.67      1.47 o 
   6   3   6       20.19       20.58      1.89 o 
   7   3   6      127.94      134.54      3.03 o 
   8   3   6        3.79        3.26      2.20 o 
   9   3   6       12.04       14.66      2.43 o 
  10   3   6        0.36        3.31      2.79 o 
 -12   4   6        0.05       -0.85      1.48 o 
 -11   4   6        8.55        8.47      1.48 o 
 -10   4   6       38.80       38.47      1.69 o 
  -9   4   6       95.91       80.30      1.75 o 
  -8   4   6      248.76      235.88      3.19 o 
  -7   4   6      815.63      778.85     26.20 o 
  -6   4   6        7.78       10.86      0.94 o 
  -5   4   6        0.02        0.99      0.98 o 
  -4   4   6       36.10       29.83      2.68 o 
  -3   4   6       66.30       72.51      3.53 o 
  -2   4   6      140.68      144.64      2.51 o 
  -1   4   6     2804.35     3019.64    124.35 o 
   0   4   6     3311.43     3526.43     81.75 o 
   1   4   6       80.13       83.58      4.52 o 
   2   4   6      200.69      205.28      4.61 o 
   3   4   6      500.59      478.56      6.33 o 
   4   4   6        0.82        1.28      1.56 o 
   5   4   6        7.81        7.86      1.63 o 
   6   4   6        9.48        7.17      1.89 o 
   7   4   6       25.55       26.60      2.46 o 
   8   4   6      101.02       94.74      3.11 o 
   9   4   6      151.90      145.35      3.93 o 
  10   4   6        1.80        4.32      2.34 o 
 -11   5   6        0.03       -0.41      1.49 o 
 -10   5   6        5.02        3.78      1.27 o 
  -9   5   6        0.13        0.71      2.48 o 
  -8   5   6      113.61      118.92      4.60 o 
  -7   5   6       44.01       38.07      1.35 o 
  -6   5   6       44.44       51.94      2.17 o 
  -5   5   6       52.48       62.19      1.72 o 
  -4   5   6       32.21       31.09      1.27 o 
  -3   5   6      597.39      591.10      3.78 o 
  -2   5   6      589.11      642.01     11.26 o 
  -1   5   6       30.77       26.68      2.06 o 
   0   5   6      384.83      373.99      5.86 o 
   1   5   6      442.77      421.45     21.02 o 
   2   5   6       30.74       29.53      2.85 o 
   3   5   6     1111.03     1068.85      9.59 o 
   4   5   6      119.90      119.06      3.45 o 
   5   5   6        7.79       12.80      2.25 o 
   6   5   6       72.12       76.73      2.90 o 
   7   5   6      106.67      114.97      3.47 o 
   8   5   6      267.07      250.28      8.00 o 
   9   5   6       31.27       44.47      5.47 o 
 -11   6   6       18.05       20.21      1.71 o 
 -10   6   6        0.14        1.00      1.98 o 
  -9   6   6        6.21        4.58      1.26 o 
  -8   6   6       21.38       19.74      1.49 o 
  -7   6   6       96.47       84.74      2.98 o 
  -6   6   6      139.62      155.72      4.91 o 
  -5   6   6       59.44       60.36      1.51 o 
  -4   6   6      336.73      368.96      9.65 o 
  -3   6   6      550.67      580.87      8.84 o 
  -2   6   6        0.77        1.60      1.40 o 
  -1   6   6      783.95      771.97     11.01 o 
   0   6   6      243.97      263.71      4.55 o 
   1   6   6      112.88      111.31      2.93 o 
   2   6   6      292.92      274.32      4.58 o 
   3   6   6      348.83      356.53      5.54 o 
   4   6   6      458.79      467.47      5.86 o 
   5   6   6       26.47       25.86      3.28 o 
   6   6   6       52.10       55.24      4.50 o 
   7   6   6       13.93       15.38      2.90 o 
   8   6   6      207.90      220.16      4.69 o 
   9   6   6       35.25       37.48      2.98 o 
 -11   7   6        6.47        3.28      1.70 o 
 -10   7   6       94.36       93.28      4.47 o 
  -9   7   6       48.16       46.11      2.35 o 
  -8   7   6      334.53      336.47      4.11 o 
  -7   7   6      202.61      199.39      2.09 o 
  -6   7   6       87.75       92.86      3.44 o 
  -5   7   6      129.48      139.05      1.97 o 
  -4   7   6     1071.00     1153.13     44.50 o 
  -3   7   6      271.74      271.09      4.02 o 
  -2   7   6        1.66        5.59      1.82 o 
  -1   7   6      119.32      137.33      2.98 o 
   0   7   6      128.91      144.63      4.19 o 
   1   7   6      172.24      187.98      3.45 o 
   2   7   6      712.89      714.94      8.44 o 
   3   7   6      780.28      762.67      7.85 o 
   4   7   6        6.59        5.37      2.40 o 
   5   7   6       37.83       33.37      3.40 o 
   6   7   6        1.81        6.38      3.09 o 
   7   7   6       36.55       33.17      3.18 o 
   8   7   6       78.95       82.53      4.29 o 
   9   7   6       71.85       63.93      5.02 o 
 -10   8   6        2.76        2.57      1.83 o 
  -9   8   6       28.88       28.86      1.63 o 
  -8   8   6       37.23       38.88      1.80 o 
  -7   8   6        1.57        3.38      1.64 o 
  -6   8   6       10.46       15.02      1.44 o 
  -5   8   6        0.79        3.02      1.36 o 
  -4   8   6       25.46       25.08      1.72 o 
  -3   8   6        0.60        0.68      1.39 o 
  -2   8   6       10.64       10.25      2.52 o 
  -1   8   6      124.78      127.71      2.97 o 
   0   8   6       42.60       37.88      4.24 o 
   1   8   6        0.79        0.37      1.54 o 
   2   8   6      507.55      499.96     19.68 o 
   3   8   6      112.27      113.19      3.73 o 
   4   8   6       11.27       12.06      3.10 o 
   5   8   6        3.43        2.36      3.12 o 
   6   8   6       11.56       13.32      2.57 o 
   7   8   6       79.62       91.42      3.52 o 
   8   8   6       51.48       53.35      3.01 o 
 -10   9   6        0.38        1.21      2.24 o 
  -9   9   6        1.50        1.92      1.61 o 
  -8   9   6       20.67       20.93      1.50 o 
  -7   9   6       48.01       49.46      1.72 o 
  -6   9   6      109.06      115.75      2.97 o 
  -5   9   6       16.45       18.42      1.80 o 
  -4   9   6      477.04      524.70      9.49 o 
  -3   9   6      131.98      134.97      2.77 o 
  -2   9   6       12.92       11.74      2.23 o 
  -1   9   6       12.61       14.96      2.10 o 
   0   9   6       71.42       70.46      2.50 o 
   1   9   6      101.20       92.36      7.53 o 
   2   9   6      170.07      159.91      8.25 o 
   3   9   6      130.36      126.19      3.37 o 
   4   9   6       95.07       96.10      3.86 o 
   5   9   6        3.38        1.07      3.32 o 
   6   9   6       26.12       25.45      2.70 o 
   7   9   6       19.98       28.06      3.80 o 
   8   9   6        0.19       -0.94      3.30 o 
  -9  10   6      112.80      104.20      4.25 o 
  -8  10   6       50.47       55.26      1.77 o 
  -7  10   6      101.76      105.78      2.34 o 
  -6  10   6        8.50       12.37      2.01 o 
  -5  10   6       24.05       26.51      2.54 o 
  -4  10   6       73.41       76.40      2.77 o 
  -3  10   6      285.47      301.72      3.93 o 
  -2  10   6       36.62       34.87      2.42 o 
  -1  10   6      101.23       92.38      2.73 o 
   0  10   6       59.69       54.33      2.47 o 
   1  10   6        3.58       18.53     10.34 o 
   2  10   6        0.71        1.12      1.72 o 
   3  10   6       16.63       16.33      2.08 o 
   4  10   6      230.78      203.79      4.10 o 
   5  10   6       41.21       42.95      3.64 o 
   6  10   6       36.26       39.26      3.99 o 
   7  10   6       11.59        7.08      3.84 o 
  -8  11   6       12.73       11.23      1.58 o 
  -7  11   6        5.36        7.24      1.66 o 
  -6  11   6       90.32       89.68      2.65 o 
  -5  11   6       15.91       18.67      2.18 o 
  -4  11   6        6.67        8.73      1.95 o 
  -3  11   6        5.82        3.42      1.83 o 
  -2  11   6       16.89       21.78      2.02 o 
  -1  11   6      120.87      122.08      4.47 o 
   0  11   6       50.21       43.94      4.99 o 
   1  11   6        0.50        2.89      1.92 o 
   2  11   6        5.57        4.61      2.47 o 
   3  11   6       11.03        9.66      2.30 o 
   4  11   6        1.08        0.49      3.26 o 
   5  11   6        6.29        6.32      2.46 o 
   6  11   6       48.54       44.00      3.90 o 
  -7  12   6        0.36        1.48      1.97 o 
  -6  12   6        0.94        4.61      1.65 o 
  -5  12   6       53.78       50.25      2.07 o 
  -4  12   6        0.21        0.72      2.56 o 
  -3  12   6       32.13       32.94      2.15 o 
  -2  12   6       50.15       52.83      2.78 o 
  -1  12   6      184.82      174.46      9.73 o 
   0  12   6        5.70        6.92      2.04 o 
   1  12   6       17.46       12.86      2.62 o 
   2  12   6      196.78      175.78      6.09 o 
   3  12   6       75.53       64.37      5.61 o 
   4  12   6        4.32        5.79      3.31 o 
   5  12   6       15.28       16.45      2.60 o 
  -6  13   6        2.30        1.79      1.90 o 
  -5  13   6        1.48        2.20      1.89 o 
  -4  13   6        1.00        5.14      2.03 o 
  -3  13   6        0.01       -1.00      2.59 o 
  -2  13   6       75.89       62.65      2.71 o 
  -1  13   6       21.85       23.07      2.81 o 
   0  13   6       21.36       19.28      2.77 o 
   1  13   6        4.27        5.30      2.65 o 
   2  13   6       16.16       19.59      3.08 o 
   3  13   6        7.02        7.36      2.44 o 
   4  13   6        3.21        2.78      2.38 o 
  -4  14   6        5.00        6.62      4.36 o 
  -3  14   6       94.74       96.39      3.14 o 
  -2  14   6        6.98        8.23      2.86 o 
  -1  14   6        8.65       10.98      2.78 o 
   0  14   6       14.40       11.18      2.89 o 
   1  14   6      121.55      104.50      3.11 o 
   2  14   6       12.42        9.22      2.99 o 
 -12   1   7       10.78       14.81      1.47 o 
 -11   1   7      142.16      145.57      4.35 o 
 -10   1   7      316.68      294.13      4.03 o 
  -9   1   7      280.75      266.67      5.28 o 
  -8   1   7       35.51       32.24      1.07 o 
  -7   1   7       93.87       96.05      2.19 o 
  -6   1   7       46.05       43.92      1.07 o 
  -5   1   7       28.88       38.18      0.93 o 
  -4   1   7      841.71      890.54      7.84 o 
  -3   1   7       92.42      106.35      1.69 o 
  -2   1   7      992.25      996.39     20.92 o 
  -1   1   7     2521.93     2604.41     50.82 o 
   0   1   7        3.57        3.38      0.73 o 
   1   1   7      917.94      976.43     21.28 o 
   2   1   7      341.21      314.22      3.63 o 
   3   1   7      172.77      202.77      3.47 o 
   4   1   7      317.66      320.23      3.84 o 
   5   1   7        9.57        7.55      1.64 o 
   6   1   7       18.54       17.07      1.86 o 
   7   1   7        4.14        5.38      2.28 o 
   8   1   7       32.93       28.03      3.13 o 
   9   1   7        3.69        1.44      2.59 o 
  10   1   7       11.78       13.13      2.94 o 
 -12   2   7       12.71       12.28      1.49 o 
 -11   2   7        0.00        3.40      1.19 o 
 -10   2   7        9.62       12.11      1.27 o 
  -9   2   7       22.65       16.34      1.23 o 
  -8   2   7       46.44       47.73      1.32 o 
  -7   2   7      456.64      444.45     10.16 o 
  -6   2   7       31.09       25.76      1.17 o 
  -5   2   7       81.34       70.79      1.70 o 
  -4   2   7      527.00      551.52      9.92 o 
  -3   2   7      164.17      175.37      2.30 o 
  -2   2   7      578.24      576.31      9.91 o 
  -1   2   7        0.01        1.16      0.95 o 
   0   2   7      714.31      818.22     34.88 o 
   1   2   7        0.20        1.81      1.56 o 
   2   2   7      200.06      214.46      3.63 o 
   3   2   7       63.34       68.07      1.73 o 
   4   2   7       56.00       62.93      1.86 o 
   5   2   7      313.13      339.26      7.24 o 
   6   2   7       31.41       29.10      2.05 o 
   7   2   7       21.00       16.53      1.81 o 
   8   2   7       85.54       75.37      3.38 o 
   9   2   7       29.50       32.51      2.78 o 
  10   2   7       12.79       14.03      3.34 o 
 -12   3   7       16.43       19.22      1.61 o 
 -11   3   7       26.43       20.10      1.38 o 
 -10   3   7      134.54      117.62      2.68 o 
  -9   3   7       78.09       78.18      3.86 o 
  -8   3   7      800.56      740.10     19.48 o 
  -7   3   7       52.03       47.01      1.79 o 
  -6   3   7      326.82      340.04      6.72 o 
  -5   3   7       57.72       65.00      1.33 o 
  -4   3   7      661.28      648.85     14.31 o 
  -3   3   7      871.41      965.64     16.40 o 
  -2   3   7       68.65       90.31      1.67 o 
  -1   3   7        0.61        0.74      1.01 o 
   0   3   7        5.34        6.74      1.18 o 
   1   3   7      116.36       98.45      3.83 o 
   2   3   7      203.88      206.97      4.66 o 
   3   3   7       15.44       16.43      1.56 o 
   4   3   7      169.35      166.64      2.63 o 
   5   3   7       16.37       24.31      1.80 o 
   6   3   7      114.39      114.28      6.80 o 
   7   3   7       54.48       54.01      2.31 o 
   8   3   7       16.33       12.71      2.22 o 
   9   3   7      103.75      104.87      4.40 o 
  10   3   7       82.78       79.27      3.98 o 
 -12   4   7       22.69       23.17      2.25 o 
 -11   4   7        6.24        5.22      1.39 o 
 -10   4   7       59.86       55.20      2.51 o 
  -9   4   7       90.68       68.49      1.95 o 
  -8   4   7      773.54      768.02     11.71 o 
  -7   4   7        3.77        5.49      1.18 o 
  -6   4   7      110.45      116.47      2.55 o 
  -5   4   7      111.39      118.27      3.37 o 
  -4   4   7      120.67      108.35      3.11 o 
  -3   4   7      225.85      252.24      4.04 o 
  -2   4   7       94.44       95.97      1.72 o 
  -1   4   7      181.96      175.27      6.69 o 
   0   4   7      706.03      752.64      6.89 o 
   1   4   7      974.41      888.27     18.17 o 
   2   4   7      141.70      152.57      3.67 o 
   3   4   7      164.23      172.12      6.64 o 
   4   4   7      282.41      287.94      3.26 o 
   5   4   7        4.44        4.06      1.70 o 
   6   4   7       40.65       29.57      1.80 o 
   7   4   7        7.81        1.55      1.97 o 
   8   4   7        9.46       14.78      2.56 o 
   9   4   7        3.44        2.52      2.99 o 
 -11   5   7        1.43        1.21      1.57 o 
 -10   5   7       52.55       48.63      1.56 o 
  -9   5   7      306.61      281.89     12.31 o 
  -8   5   7        6.42       11.28      1.48 o 
  -7   5   7      624.13      590.26     14.51 o 
  -6   5   7       16.86       15.46      1.31 o 
  -5   5   7       18.22       18.42      1.12 o 
  -4   5   7       85.26       75.32      1.42 o 
  -3   5   7      250.79      244.97      5.26 o 
  -2   5   7      334.86      343.83      7.07 o 
  -1   5   7      281.01      267.35      4.20 o 
   0   5   7        7.53       13.32      3.29 o 
   1   5   7      209.88      208.24      8.77 o 
   2   5   7      267.10      276.82      5.12 o 
   3   5   7        7.47        6.79      3.26 o 
   4   5   7       45.87       33.68      3.18 o 
   5   5   7       25.61       30.31      2.70 o 
   6   5   7       46.29       45.29      2.21 o 
   7   5   7       10.96       10.21      2.50 o 
   8   5   7      209.60      207.49      6.54 o 
   9   5   7       12.69       10.48      2.25 o 
 -11   6   7       17.05       21.30      2.24 o 
 -10   6   7       33.66       25.98      2.04 o 
  -9   6   7        0.02        0.51      1.58 o 
  -8   6   7        0.01        1.30      1.26 o 
  -7   6   7      439.60      427.75      5.55 o 
  -6   6   7      372.94      349.07      3.47 o 
  -5   6   7      821.04      811.06     26.33 o 
  -4   6   7        1.23        6.79      2.60 o 
  -3   6   7      178.30      189.51      2.32 o 
  -2   6   7      125.43      132.12      6.88 o 
  -1   6   7       15.89       13.18      1.98 o 
   0   6   7      170.99      182.05      4.04 o 
   1   6   7       77.15       77.77      2.82 o 
   2   6   7       44.56       46.17      2.43 o 
   3   6   7       13.84       21.72      3.41 o 
   4   6   7       33.48       43.51      3.61 o 
   5   6   7       67.61       55.80      2.64 o 
   6   6   7        4.76        4.19      1.86 o 
   7   6   7       46.42       52.62      2.62 o 
   8   6   7      207.58      211.67      8.71 o 
   9   6   7       28.72       26.50      2.60 o 
 -11   7   7       20.04       21.47      1.84 o 
 -10   7   7        1.25        2.81      1.68 o 
  -9   7   7       20.36       24.64      1.99 o 
  -8   7   7       12.48       21.29      1.74 o 
  -7   7   7        6.75        8.56      1.53 o 
  -6   7   7      653.39      645.41     10.70 o 
  -5   7   7      127.00      129.88      2.72 o 
  -4   7   7        9.77       10.93      1.34 o 
  -3   7   7      176.98      188.78      6.70 o 
  -2   7   7        3.64        4.00      1.79 o 
  -1   7   7        2.50        4.45      1.74 o 
   0   7   7       69.00       71.41      2.83 o 
   1   7   7        1.74        4.53      2.03 o 
   2   7   7       89.94      100.09      3.58 o 
   3   7   7        0.30        1.99      2.98 o 
   4   7   7      254.10      248.49      4.33 o 
   5   7   7      207.31      182.28      4.56 o 
   6   7   7        4.68        2.00      2.33 o 
   7   7   7       49.31       52.14      3.17 o 
   8   7   7        3.04        2.82      2.25 o 
 -10   8   7        9.47       11.71      1.68 o 
  -9   8   7        7.83        9.31      1.78 o 
  -8   8   7       15.25       19.99      1.75 o 
  -7   8   7       12.51       14.21      1.65 o 
  -6   8   7      141.48      142.96      3.03 o 
  -5   8   7      160.75      154.06      2.11 o 
  -4   8   7      164.19      181.60      4.34 o 
  -3   8   7        0.06        1.88      1.59 o 
  -2   8   7       20.91       25.76      2.17 o 
  -1   8   7       46.80       60.63      2.55 o 
   0   8   7      217.06      203.61      7.80 o 
   1   8   7       11.17       11.13      1.74 o 
   2   8   7      111.17      102.51      3.93 o 
   3   8   7       16.80        9.07      3.01 o 
   4   8   7        1.77        6.51      3.32 o 
   5   8   7       14.95        9.64      3.38 o 
   6   8   7        7.63        7.30      2.48 o 
   7   8   7       70.33       72.63      4.38 o 
   8   8   7        0.03        1.90      2.66 o 
  -9   9   7        2.91        4.88      1.67 o 
  -8   9   7      102.93       99.57      1.95 o 
  -7   9   7        6.72        5.10      1.29 o 
  -6   9   7      124.31      112.71      4.57 o 
  -5   9   7       13.83       12.42      1.85 o 
  -4   9   7        1.95        1.90      1.49 o 
  -3   9   7        3.91        2.88      1.49 o 
  -2   9   7       14.38        8.05      1.56 o 
  -1   9   7       36.20       33.16      2.34 o 
   0   9   7      276.59      279.60      9.76 o 
   1   9   7        6.29       10.02      2.18 o 
   2   9   7        0.22       -1.05      1.86 o 
   3   9   7      386.64      375.79      5.71 o 
   4   9   7       17.02       10.68      2.46 o 
   5   9   7      103.16       97.36      3.92 o 
   6   9   7        0.92        4.20      2.51 o 
   7   9   7       21.31       25.93      3.00 o 
  -9  10   7        4.72        6.58      2.05 o 
  -8  10   7      151.99      139.43      3.47 o 
  -7  10   7       18.60       15.69      1.59 o 
  -6  10   7        1.72        0.88      1.67 o 
  -5  10   7       17.47       15.68      1.70 o 
  -4  10   7        0.03        2.23      2.11 o 
  -3  10   7      112.94      117.74      2.60 o 
  -2  10   7        0.42        1.30      2.16 o 
  -1  10   7       87.38       81.47      2.78 o 
   0  10   7       18.21       20.21      2.39 o 
   1  10   7       81.38       78.40      2.92 o 
   2  10   7        5.46        8.86      1.93 o 
   3  10   7       67.86       63.62      2.94 o 
   4  10   7        1.76        1.80      2.20 o 
   5  10   7       60.92       59.90      4.07 o 
   6  10   7        3.39        3.16      3.66 o 
  -8  11   7        6.06        6.29      2.46 o 
  -7  11   7        0.00        1.59      1.49 o 
  -6  11   7        0.52        0.47      1.35 o 
  -5  11   7        2.03        1.93      1.53 o 
  -4  11   7       10.39       11.50      1.64 o 
  -3  11   7       10.67       11.00      1.72 o 
  -2  11   7       41.26       46.06      3.87 o 
  -1  11   7      243.93      245.59      7.27 o 
   0  11   7        0.29        0.72      1.83 o 
   1  11   7      105.62       91.45      4.06 o 
   2  11   7        7.98       11.13      2.54 o 
   3  11   7       69.05       60.72      3.76 o 
   4  11   7        6.00        8.35      3.29 o 
   5  11   7       32.34       27.70      2.79 o 
   6  11   7        6.06        2.48      2.69 o 
  -7  12   7        5.83        9.82      1.71 o 
  -6  12   7        0.10        0.94      2.10 o 
  -5  12   7       37.28       33.14      3.36 o 
  -4  12   7        1.98       -0.73      2.05 o 
  -3  12   7        0.41       -0.59      1.27 o 
  -2  12   7        0.00        1.31      3.14 o 
  -1  12   7       47.68       46.59      2.70 o 
   0  12   7       12.79       13.31      2.09 o 
   1  12   7      273.00      254.32      5.83 o 
   2  12   7       34.80       38.02      3.09 o 
   3  12   7        3.97        5.02      2.15 o 
   4  12   7        0.06        6.01      3.38 o 
   5  12   7        5.48        7.42      2.70 o 
  -5  13   7        2.46        1.39      1.90 o 
  -4  13   7       19.58       17.29      1.63 o 
  -3  13   7       38.20       34.55      2.32 o 
  -2  13   7        6.35        6.77      2.13 o 
  -1  13   7       49.19       49.76      2.99 o 
   0  13   7      109.33      110.01      3.48 o 
   1  13   7        5.79        5.56      2.61 o 
   2  13   7       24.40       25.73      2.99 o 
   3  13   7       24.05       25.61      3.02 o 
  -3  14   7       67.96       59.99      3.60 o 
  -2  14   7       14.58       18.40      2.90 o 
  -1  14   7       14.44       15.06      2.85 o 
   0  14   7        1.87        0.56      2.21 o 
 -12   0   8       31.07       39.83      2.39 o 
 -11   0   8        2.47        5.00      2.32 o 
 -10   0   8      155.52      145.63     11.35 o 
  -9   0   8        0.22        2.20      1.45 o 
  -8   0   8        1.36        1.41      1.60 o 
  -7   0   8      112.09      104.60      3.30 o 
  -6   0   8       84.54       82.94      1.95 o 
  -5   0   8      136.37      175.17      3.50 o 
  -4   0   8       80.18       84.28      1.70 o 
  -3   0   8     3143.23     3555.71     98.50 o 
  -2   0   8     7066.99     8325.11    107.00 o 
  -1   0   8        9.07       12.73      1.41 o 
   0   0   8     1419.72     1512.74     20.30 o 
   1   0   8      354.87      344.18     10.50 o 
   2   0   8        9.66        7.19      1.66 o 
   3   0   8       14.27       13.83      3.40 o 
   4   0   8       69.54       79.38      3.83 o 
   5   0   8       12.95       15.79      3.53 o 
   6   0   8      226.71      214.88      6.06 o 
   7   0   8      232.16      247.37      5.77 o 
   8   0   8       35.96       30.02      4.44 o 
   9   0   8      123.05      138.51      5.11 o 
 -12   1   8       21.91       18.81      1.50 o 
 -11   1   8        4.81        7.11      1.36 o 
 -10   1   8        7.04        9.53      1.30 o 
  -9   1   8       48.02       41.64      2.24 o 
  -8   1   8        4.99        4.41      0.89 o 
  -7   1   8      472.29      457.82      9.17 o 
  -6   1   8      407.44      373.05      7.87 o 
  -5   1   8      408.16      363.35      4.66 o 
  -4   1   8        0.44        1.39      0.88 o 
  -3   1   8      183.93      194.53      5.69 o 
  -2   1   8       18.10       12.50      0.96 o 
  -1   1   8       62.44       70.79      1.24 o 
   0   1   8     1145.09     1222.01     21.82 o 
   1   1   8       91.27       84.07      2.61 o 
   2   1   8       70.55       59.86      1.45 o 
   3   1   8        5.97        7.38      1.29 o 
   4   1   8      150.35      161.96      2.80 o 
   5   1   8      154.30      154.78      2.70 o 
   6   1   8       13.38       11.77      2.28 o 
   7   1   8       36.25       33.56      2.56 o 
   8   1   8       10.52        9.75      2.44 o 
   9   1   8       27.73       31.63      3.18 o 
 -12   2   8       66.05       71.55      2.30 o 
 -11   2   8        4.19        2.64      1.21 o 
 -10   2   8       14.35       14.86      1.21 o 
  -9   2   8       17.24       18.05      1.46 o 
  -8   2   8      248.56      230.33      4.27 o 
  -7   2   8      304.58      303.09      4.38 o 
  -6   2   8       81.09       72.91      1.78 o 
  -5   2   8        0.61       -0.51      0.84 o 
  -4   2   8       71.67       64.11      1.13 o 
  -3   2   8       12.26       12.86      1.05 o 
  -2   2   8      262.88      278.68      6.31 o 
  -1   2   8      252.62      282.43      4.84 o 
   0   2   8      843.29      947.68     10.97 o 
   1   2   8       49.49       54.50      1.73 o 
   2   2   8      161.86      177.07      3.93 o 
   3   2   8      343.75      355.29      3.98 o 
   4   2   8       56.73       54.67      1.60 o 
   5   2   8       98.43       94.02      2.43 o 
   6   2   8      121.18      112.17      2.79 o 
   7   2   8       40.32       41.25      2.80 o 
   8   2   8        9.00        9.82      2.82 o 
   9   2   8        6.09        8.43      3.09 o 
 -12   3   8       28.32       26.59      1.72 o 
 -11   3   8        9.96       10.53      1.36 o 
 -10   3   8       65.02       61.50      2.66 o 
  -9   3   8       54.03       41.34      1.88 o 
  -8   3   8       24.73       19.61      1.41 o 
  -7   3   8        1.36        0.69      1.17 o 
  -6   3   8      134.35      137.67      3.80 o 
  -5   3   8      122.47      123.44      8.42 o 
  -4   3   8      241.98      269.78      6.72 o 
  -3   3   8      500.60      544.74      5.83 o 
  -2   3   8        0.26        0.42      0.97 o 
  -1   3   8     1611.56     1679.50     24.89 o 
   0   3   8       99.95      106.55      2.51 o 
   1   3   8        1.72        3.40      1.44 o 
   2   3   8        6.22        8.13      1.22 o 
   3   3   8       50.44       50.86      2.34 o 
   4   3   8       10.52       13.42      1.47 o 
   5   3   8      622.99      584.23      4.47 o 
   6   3   8        3.03        1.76      2.24 o 
   7   3   8       18.78       17.13      2.20 o 
   8   3   8       14.50       20.35      2.07 o 
   9   3   8       18.37       19.58      3.49 o 
 -11   4   8        0.57       -0.58      1.29 o 
 -10   4   8      101.39       89.86      3.51 o 
  -9   4   8        5.32        4.88      1.66 o 
  -8   4   8       23.66       29.10      1.59 o 
  -7   4   8      228.23      236.30      7.46 o 
  -6   4   8      364.31      342.80      7.52 o 
  -5   4   8        0.25        0.55      1.16 o 
  -4   4   8      113.91      117.79      2.33 o 
  -3   4   8       68.80       68.19      2.57 o 
  -2   4   8      251.08      272.96      5.59 o 
  -1   4   8      422.00      480.25     10.37 o 
   0   4   8     1345.10     1404.80     19.01 o 
   1   4   8       42.95       54.92      2.75 o 
   2   4   8       55.35       60.59      4.02 o 
   3   4   8      125.21      118.82      2.21 o 
   4   4   8      696.08      617.01      6.90 o 
   5   4   8       41.14       46.67      2.37 o 
   6   4   8       98.53       90.95     11.51 o 
   7   4   8       54.96       40.93      2.72 o 
   8   4   8        0.01       -0.11      2.55 o 
   9   4   8       31.54       36.59      3.03 o 
 -11   5   8       33.26       37.20      1.80 o 
 -10   5   8       15.70       19.52      1.33 o 
  -9   5   8        1.87        1.91      1.41 o 
  -8   5   8        5.40       11.56      2.15 o 
  -7   5   8      183.19      194.49      4.58 o 
  -6   5   8        6.98        7.63      1.44 o 
  -5   5   8      202.59      198.88      2.63 o 
  -4   5   8        7.36       13.09      1.20 o 
  -3   5   8      121.53      120.50      2.03 o 
  -2   5   8        1.31        1.46      1.19 o 
  -1   5   8      239.60      233.98      2.94 o 
   0   5   8      388.41      388.66      5.52 o 
   1   5   8      479.26      501.41     18.58 o 
   2   5   8        0.23       -2.21      2.88 o 
   3   5   8      867.58      877.87      6.18 o 
   4   5   8       84.93       73.57      2.24 o 
   5   5   8        0.80        0.52      1.68 o 
   6   5   8        0.64        1.59      1.58 o 
   7   5   8       33.01       31.05      2.27 o 
   8   5   8        0.54        2.33      2.71 o 
   9   5   8       14.22       10.68      3.21 o 
 -11   6   8       35.93       39.80      2.31 o 
 -10   6   8        1.78        3.08      1.65 o 
  -9   6   8      114.05      106.06      5.85 o 
  -8   6   8        4.69        5.55      1.35 o 
  -7   6   8       26.82       30.07      1.45 o 
  -6   6   8      274.63      288.62      4.64 o 
  -5   6   8        3.35        3.46      1.26 o 
  -4   6   8      397.22      401.21      4.84 o 
  -3   6   8        0.72        1.43      1.16 o 
  -2   6   8      133.33      147.53      5.19 o 
  -1   6   8      247.26      238.61      3.95 o 
   0   6   8        5.78        6.05      2.03 o 
   1   6   8      302.71      312.55     13.88 o 
   2   6   8      201.52      188.09      3.88 o 
   3   6   8      955.52      975.08      9.47 o 
   4   6   8      159.79      138.25      4.31 o 
   5   6   8      307.97      268.47      4.08 o 
   6   6   8       74.75       74.77      2.06 o 
   7   6   8       12.49        8.32      2.31 o 
   8   6   8       45.48       39.64      3.02 o 
 -10   7   8        5.39        7.49      2.05 o 
  -9   7   8      106.62      101.92      4.43 o 
  -8   7   8      416.73      402.43      6.36 o 
  -7   7   8      121.93      126.24      2.71 o 
  -6   7   8       18.43       18.91      1.35 o 
  -5   7   8       29.13       29.23      1.67 o 
  -4   7   8      166.11      164.78      5.79 o 
  -3   7   8       11.15       16.13      1.38 o 
  -2   7   8        0.05       -0.17      1.80 o 
  -1   7   8      305.19      323.83      6.30 o 
   0   7   8      214.96      230.67      4.49 o 
   1   7   8      489.44      452.99     30.05 o 
   2   7   8        0.66        7.86      3.09 o 
   3   7   8      533.76      500.99      6.63 o 
   4   7   8       60.86       74.54      2.97 o 
   5   7   8        0.51        4.72      3.19 o 
   6   7   8       35.87       49.96      3.45 o 
   7   7   8       17.41       19.59      2.44 o 
   8   7   8        0.93        3.36      2.72 o 
 -10   8   8        3.57        5.14      2.14 o 
  -9   8   8       64.61       73.19      2.14 o 
  -8   8   8        9.21        7.79      1.53 o 
  -7   8   8       67.96       60.47      1.76 o 
  -6   8   8       63.12       57.96      2.01 o 
  -5   8   8      145.83      143.40      3.69 o 
  -4   8   8       49.40       46.67      1.59 o 
  -3   8   8      235.11      269.90     11.00 o 
  -2   8   8       93.75       97.17      2.83 o 
  -1   8   8      276.59      286.51      4.41 o 
   0   8   8       60.82       56.06      4.34 o 
   1   8   8       63.15       61.16      2.70 o 
   2   8   8      325.39      310.32      5.27 o 
   3   8   8        2.28       10.04      3.17 o 
   4   8   8      122.96      113.02      4.10 o 
   5   8   8        1.00       -1.75      3.34 o 
   6   8   8      134.09      120.89      8.33 o 
   7   8   8       10.18        6.43      2.45 o 
  -9   9   8        3.69        3.39      1.71 o 
  -8   9   8       37.95       42.61      1.99 o 
  -7   9   8       14.55       16.67      1.81 o 
  -6   9   8       49.70       43.66      1.48 o 
  -5   9   8       29.07       33.38      1.53 o 
  -4   9   8       12.56       16.66      2.08 o 
  -3   9   8       17.13       19.64      2.13 o 
  -2   9   8       91.81       95.25      2.95 o 
  -1   9   8      499.10      512.37      6.72 o 
   0   9   8        2.09        2.86      1.81 o 
   1   9   8        8.48       12.46      2.47 o 
   2   9   8        0.06        1.29      2.11 o 
   3   9   8        1.63        6.11      3.26 o 
   4   9   8        5.35        3.26      3.28 o 
   5   9   8       31.38       38.16      2.79 o 
   6   9   8        2.46        0.83      3.68 o 
   7   9   8        0.81        0.29      2.89 o 
  -9  10   8        0.13        0.36      2.87 o 
  -8  10   8       45.08       46.01      2.22 o 
  -7  10   8      175.48      161.89      2.89 o 
  -6  10   8        2.62        3.13      1.33 o 
  -5  10   8       80.31       75.52      2.86 o 
  -4  10   8       41.92       43.37      1.84 o 
  -3  10   8       23.61       22.14      1.83 o 
  -2  10   8        0.28        0.39      2.51 o 
  -1  10   8        0.86        2.13      1.79 o 
   0  10   8      161.21      144.97      8.82 o 
   1  10   8       52.03       49.16      4.86 o 
   2  10   8       19.97       17.42      2.00 o 
   3  10   8       81.14       72.41      2.95 o 
   4  10   8       30.96       29.25      3.61 o 
   5  10   8       14.36        5.67      3.63 o 
   6  10   8       14.84       18.15      3.71 o 
  -8  11   8        5.64        6.57      1.67 o 
  -7  11   8       17.25       17.86      1.83 o 
  -6  11   8       23.64       23.90      2.74 o 
  -5  11   8        0.42        0.98      1.93 o 
  -4  11   8        3.56        5.96      2.63 o 
  -3  11   8       32.90       30.74      1.90 o 
  -2  11   8      140.91      137.67      4.43 o 
  -1  11   8        8.68       10.57      3.09 o 
   0  11   8       99.86       91.35      3.10 o 
   1  11   8      119.55      109.22      8.95 o 
   2  11   8        2.67        2.80      2.03 o 
   3  11   8        8.87       14.54      3.49 o 
   4  11   8       12.55        8.69      3.40 o 
   5  11   8       15.77       14.11      3.68 o 
  -6  12   8        6.96        8.33      1.73 o 
  -5  12   8        3.61        4.39      1.76 o 
  -4  12   8       12.03       14.16      2.20 o 
  -3  12   8        4.81        6.96      1.60 o 
  -2  12   8       38.12       36.89      2.24 o 
  -1  12   8       13.31       11.12      2.09 o 
   0  12   8       74.86       71.03      3.73 o 
   1  12   8      118.37      115.55      3.56 o 
   2  12   8        4.99        2.61      2.56 o 
   3  12   8       14.78       12.76      3.65 o 
   4  12   8        1.71        0.80      2.80 o 
  -5  13   8        2.88        4.17      1.75 o 
  -4  13   8        9.44        8.08      1.99 o 
  -3  13   8       97.45       97.07      2.63 o 
  -2  13   8       97.46       99.41      3.36 o 
  -1  13   8      132.54      111.87      5.37 o 
   0  13   8       51.39       51.07      2.95 o 
   1  13   8        8.90       13.17      2.80 o 
   2  13   8       18.02       17.07      2.40 o 
 -12   1   9        8.48        7.03      1.45 o 
 -11   1   9       13.51       14.80      1.46 o 
 -10   1   9       35.28       34.44      1.30 o 
  -9   1   9       22.17       17.70      1.14 o 
  -8   1   9       20.18       27.69      1.19 o 
  -7   1   9       46.37       55.66      1.37 o 
  -6   1   9       58.47       56.51      1.57 o 
  -5   1   9      138.92      162.18      3.58 o 
  -4   1   9      146.87      178.41      4.92 o 
  -3   1   9      195.12      216.69      2.12 o 
  -2   1   9      103.22      123.09      1.93 o 
  -1   1   9      257.48      257.04      3.17 o 
   0   1   9      182.50      190.38      3.00 o 
   1   1   9       27.66       37.44      1.57 o 
   2   1   9      840.51      825.94     19.97 o 
   3   1   9      197.74      202.74      5.21 o 
   4   1   9      333.37      356.81      3.92 o 
   5   1   9      367.74      352.69     14.97 o 
   6   1   9       35.12       33.07      2.62 o 
   7   1   9       45.91       50.42      2.99 o 
   8   1   9        2.99        3.91      2.75 o 
   9   1   9       76.85       73.15      3.67 o 
 -12   2   9        1.12        2.60      1.73 o 
 -11   2   9       12.85       15.69      2.16 o 
 -10   2   9       67.49       67.84      2.56 o 
  -9   2   9       11.29       13.92      1.69 o 
  -8   2   9        2.37        3.17      1.00 o 
  -7   2   9     1027.55      997.53     19.38 o 
  -6   2   9      319.75      304.21      5.48 o 
  -5   2   9       59.49       57.17      1.26 o 
  -4   2   9     1037.23      977.84    100.18 o 
  -3   2   9     1172.05     1291.20     19.89 o 
  -2   2   9       79.04       86.89      1.41 o 
  -1   2   9      527.91      556.72     12.52 o 
   0   2   9       31.51       40.76      1.28 o 
   1   2   9      618.82      631.24      4.60 o 
   2   2   9        2.44        5.71      1.28 o 
   3   2   9      207.98      199.96      4.22 o 
   4   2   9      424.77      444.90      7.86 o 
   5   2   9       11.99       21.38      2.20 o 
   6   2   9      282.51      262.86      3.80 o 
   7   2   9       10.62       10.35      2.87 o 
   8   2   9       50.94       47.52      3.28 o 
   9   2   9       38.18       32.62      3.51 o 
 -12   3   9       13.07       12.79      3.53 o 
 -11   3   9       26.11       27.42      1.87 o 
 -10   3   9        6.22        4.25      1.30 o 
  -9   3   9      207.10      192.67      1.99 o 
  -8   3   9      135.54      117.57      1.62 o 
  -7   3   9        4.91        6.69      1.27 o 
  -6   3   9      137.01      135.88      4.65 o 
  -5   3   9        0.97        1.54      1.22 o 
  -4   3   9      123.22      145.21      4.36 o 
  -3   3   9     1903.41     1920.64     32.43 o 
  -2   3   9      821.30      885.07     25.14 o 
  -1   3   9      127.90      132.07      2.00 o 
   0   3   9      106.77       97.82      1.90 o 
   1   3   9      262.08      280.86      3.16 o 
   2   3   9        0.53        1.26      1.15 o 
   3   3   9      127.22      127.76      4.70 o 
   4   3   9      465.82      436.50      5.98 o 
   5   3   9      223.36      205.02      3.08 o 
   6   3   9        0.07        0.68      2.39 o 
   7   3   9        8.05       10.93      2.80 o 
   8   3   9        1.01        3.69      2.41 o 
   9   3   9        2.38       -0.55      4.17 o 
 -11   4   9        0.01        1.27      1.44 o 
 -10   4   9        0.65        1.36      1.26 o 
  -9   4   9       45.15       52.36      2.50 o 
  -8   4   9       20.37       22.09      1.38 o 
  -7   4   9      504.22      492.35      9.53 o 
  -6   4   9      490.17      484.91      9.48 o 
  -5   4   9       14.54       13.45      1.24 o 
  -4   4   9      186.49      209.71      2.62 o 
  -3   4   9        0.89        4.05      1.38 o 
  -2   4   9       13.68       16.20      1.21 o 
  -1   4   9       88.50       90.67      1.96 o 
   0   4   9       22.75       21.19      1.82 o 
   1   4   9       10.31       11.36      2.23 o 
   2   4   9        0.97        2.82      1.56 o 
   3   4   9      284.19      306.84      3.26 o 
   4   4   9      813.08      692.74      8.49 o 
   5   4   9      303.84      279.89      3.37 o 
   6   4   9      267.82      270.62     15.07 o 
   7   4   9       16.70       17.49      2.26 o 
   8   4   9       17.74       14.44      2.87 o 
 -11   5   9       13.17       14.78      2.56 o 
 -10   5   9       24.21       22.37      1.66 o 
  -9   5   9       26.97       26.01      1.78 o 
  -8   5   9      871.38      844.14     28.92 o 
  -7   5   9        0.13        1.68      1.16 o 
  -6   5   9      119.21      127.58      3.51 o 
  -5   5   9       92.22       85.91      1.65 o 
  -4   5   9       38.68       40.07      1.44 o 
  -3   5   9     1291.31     1282.85     18.71 o 
  -2   5   9       38.15       35.18      1.52 o 
  -1   5   9      816.65      829.57      5.11 o 
   0   5   9      411.44      403.55     14.99 o 
   1   5   9      851.50      845.92      7.31 o 
   2   5   9       88.87       92.84      2.47 o 
   3   5   9      184.01      179.89      4.84 o 
   4   5   9       63.92       56.25      1.94 o 
   5   5   9      513.62      507.43      9.31 o 
   6   5   9        1.15        2.32      1.89 o 
   7   5   9      200.33      179.11      4.21 o 
   8   5   9       30.38       32.43      5.87 o 
 -11   6   9        8.05        9.00      1.89 o 
 -10   6   9       21.39       22.87      2.34 o 
  -9   6   9       33.45       24.71      2.07 o 
  -8   6   9      362.32      349.85      4.50 o 
  -7   6   9      353.83      361.41      4.34 o 
  -6   6   9       15.79       17.09      1.59 o 
  -5   6   9      391.63      390.17      9.74 o 
  -4   6   9       87.47       86.26      2.77 o 
  -3   6   9      271.79      269.28      8.01 o 
  -2   6   9       43.30       43.16      1.42 o 
  -1   6   9       46.54       47.95      1.92 o 
   0   6   9      236.90      214.86      6.73 o 
   1   6   9        6.44        9.08      1.79 o 
   2   6   9       43.75       49.18      3.30 o 
   3   6   9       74.46       77.47      2.37 o 
   4   6   9        8.75        7.27      1.62 o 
   5   6   9        2.52        0.25      1.58 o 
   6   6   9        7.53        5.05      2.04 o 
   7   6   9        2.32        6.49      2.09 o 
   8   6   9        7.63        6.76      2.35 o 
 -10   7   9        0.04        1.23      1.65 o 
  -9   7   9       11.66       13.23      1.79 o 
  -8   7   9        0.04        1.05      1.36 o 
  -7   7   9       85.22       85.72      3.40 o 
  -6   7   9      165.30      167.56      2.01 o 
  -5   7   9        1.73        3.71      1.55 o 
  -4   7   9        1.64        0.88      1.46 o 
  -3   7   9      229.85      238.59      6.83 o 
  -2   7   9        1.57        2.24      1.27 o 
  -1   7   9       18.73       23.17      2.32 o 
   0   7   9      145.40      151.35      4.16 o 
   1   7   9      135.21      128.31      8.83 o 
   2   7   9       29.77       22.54      2.42 o 
   3   7   9      383.20      355.28      5.64 o 
   4   7   9      204.94      174.78      3.91 o 
   5   7   9       54.46       49.76      2.71 o 
   6   7   9       78.29       75.00      2.62 o 
   7   7   9      168.69      158.64      3.04 o 
 -10   8   9       13.02       16.00      2.74 o 
  -9   8   9        0.33        0.19      1.61 o 
  -8   8   9       18.88       22.89      1.64 o 
  -7   8   9      163.53      154.84      2.59 o 
  -6   8   9        1.25        2.18      1.91 o 
  -5   8   9      181.07      181.96      2.13 o 
  -4   8   9      120.72      126.43      1.82 o 
  -3   8   9       26.64       28.83      3.07 o 
  -2   8   9       13.56       17.52      2.31 o 
  -1   8   9      280.87      265.01      4.63 o 
   0   8   9       18.15       13.08      1.74 o 
   1   8   9      178.54      166.61      7.56 o 
   2   8   9       15.43       20.24      3.26 o 
   3   8   9        9.24       10.10      2.43 o 
   4   8   9        8.24        5.61      2.27 o 
   5   8   9        5.13        5.00      3.40 o 
   6   8   9       69.40       66.68      2.67 o 
   7   8   9       48.25       51.86      2.76 o 
  -9   9   9        1.07        1.32      1.51 o 
  -8   9   9      192.38      178.53      4.72 o 
  -7   9   9       49.55       50.03      2.69 o 
  -6   9   9       95.05       90.09      1.92 o 
  -5   9   9      210.65      215.47      4.70 o 
  -4   9   9       14.50       18.08      1.52 o 
  -3   9   9        5.08        5.57      1.37 o 
  -2   9   9        4.46        9.68      2.40 o 
  -1   9   9       43.44       35.64      2.70 o 
   0   9   9       18.72       19.57      2.38 o 
   1   9   9       17.04       16.42      2.15 o 
   2   9   9        0.94        0.18      3.15 o 
   3   9   9        1.21        1.26      2.31 o 
   4   9   9      153.32      145.71      4.46 o 
   5   9   9        3.17        5.30      3.58 o 
   6   9   9       37.54       46.44      4.38 o 
  -8  10   9       10.20        8.36      1.64 o 
  -7  10   9        8.81        7.45      1.59 o 
  -6  10   9        3.30        4.56      1.73 o 
  -5  10   9        5.78        8.06      1.53 o 
  -4  10   9       19.69       18.66      1.31 o 
  -3  10   9       19.65       22.89      2.49 o 
  -2  10   9       14.07       14.92      2.71 o 
  -1  10   9      236.71      273.78      4.01 o 
   0  10   9      471.01      439.24     25.61 o 
   1  10   9        0.20        3.17      2.59 o 
   2  10   9      150.76      151.49      4.25 o 
   3  10   9       41.65       38.91      3.80 o 
   4  10   9       36.34       33.43      3.86 o 
   5  10   9       18.26       14.58      2.70 o 
  -7  11   9        0.40        3.64      1.71 o 
  -6  11   9       56.75       50.28      2.08 o 
  -5  11   9        5.88        5.84      1.60 o 
  -4  11   9      191.79      195.57     13.46 o 
  -3  11   9        0.53       -0.74      1.71 o 
  -2  11   9       18.52       16.29      2.70 o 
  -1  11   9       84.43       95.57      2.93 o 
   0  11   9       76.26       59.87      8.56 o 
   1  11   9        1.28        4.65      2.84 o 
   2  11   9       11.84        7.12      3.47 o 
   3  11   9       18.49       17.34      2.67 o 
   4  11   9        3.54        3.81      2.51 o 
  -6  12   9       96.78       97.82      4.27 o 
  -5  12   9       21.72       21.48      2.33 o 
  -4  12   9        4.43        3.48      2.25 o 
  -3  12   9       19.37       18.59      2.23 o 
  -2  12   9        1.19        2.53      2.55 o 
  -1  12   9       20.18       19.63      2.74 o 
   0  12   9       19.98       22.24      2.68 o 
   1  12   9        2.75        4.38      2.11 o 
   2  12   9      170.80      142.12      3.97 o 
   3  12   9        1.46        3.46      3.55 o 
  -4  13   9        3.61        2.30      2.24 o 
  -3  13   9        2.28        6.29      2.23 o 
  -2  13   9       14.95       18.48      2.77 o 
  -1  13   9        6.31        4.07      2.67 o 
   0  13   9       10.95        6.68      2.82 o 
   1  13   9       62.66       55.29      4.12 o 
 -12   0  10       89.37       85.89      8.52 o 
 -11   0  10      106.32      106.45      9.17 o 
 -10   0  10       20.78       21.86      1.70 o 
  -9   0  10       27.97       23.31      2.40 o 
  -8   0  10      456.80      393.03     15.71 o 
  -7   0  10       27.96       31.42      1.93 o 
  -6   0  10     1177.81     1140.73     25.44 o 
  -5   0  10        3.00        7.65      2.00 o 
  -4   0  10       74.09       75.13      4.40 o 
  -3   0  10       25.26       36.99      3.32 o 
  -2   0  10      430.69      436.93      7.77 o 
  -1   0  10        9.70        9.07      1.42 o 
   0   0  10       95.57       89.34      4.70 o 
   1   0  10      147.36      143.06      2.67 o 
   2   0  10       88.54       80.16      3.07 o 
   3   0  10      288.66      286.94      6.53 o 
   4   0  10      824.07      796.68     10.75 o 
   5   0  10      861.72      862.13     11.89 o 
   6   0  10       33.36       40.85      4.26 o 
   7   0  10      153.96      138.89      5.30 o 
   8   0  10       57.10       50.09      5.21 o 
 -12   1  10       18.45       19.80      1.49 o 
 -11   1  10       25.21       25.37      1.34 o 
 -10   1  10      109.87       96.98      2.24 o 
  -9   1  10        2.36        1.31      1.02 o 
  -8   1  10      128.36      138.73      2.84 o 
  -7   1  10      790.69      749.63     15.62 o 
  -6   1  10     1831.56     1768.09     24.38 o 
  -5   1  10      344.01      339.88      5.05 o 
  -4   1  10      269.47      262.87      3.98 o 
  -3   1  10      193.38      195.50      5.60 o 
  -2   1  10        0.01       -0.28      0.83 o 
  -1   1  10        0.60        0.52      1.04 o 
   0   1  10        1.54        2.06      0.99 o 
   1   1  10      104.33      111.86      1.76 o 
   2   1  10       23.49       22.60      1.29 o 
   3   1  10       31.22       31.77      1.38 o 
   4   1  10       32.82       25.84      2.27 o 
   5   1  10      432.97      406.60     11.62 o 
   6   1  10       72.34       58.99      3.27 o 
   7   1  10        0.77        0.05      2.63 o 
   8   1  10        8.01        9.75      2.88 o 
 -11   2  10       37.92       43.72      1.40 o 
 -10   2  10       62.46       65.05      1.66 o 
  -9   2  10        5.61        5.23      1.13 o 
  -8   2  10       23.95       22.68      1.27 o 
  -7   2  10       61.92       50.65      1.47 o 
  -6   2  10       43.03       43.97      1.53 o 
  -5   2  10        5.99        5.19      0.94 o 
  -4   2  10      434.75      423.20      9.25 o 
  -3   2  10       49.81       46.96      1.08 o 
  -2   2  10       39.37       42.34      1.55 o 
  -1   2  10        9.57        8.68      1.25 o 
   0   2  10        7.40        7.99      1.09 o 
   1   2  10       79.96       68.74      2.09 o 
   2   2  10      867.49      870.52     13.62 o 
   3   2  10      527.69      534.18      7.07 o 
   4   2  10      537.27      522.98      9.12 o 
   5   2  10       26.68       22.83      1.91 o 
   6   2  10      142.15      138.68      4.00 o 
   7   2  10        4.46        5.00      3.05 o 
   8   2  10       15.10       11.62      3.45 o 
 -11   3  10        1.14        3.18      1.32 o 
 -10   3  10       81.71       78.63      1.75 o 
  -9   3  10       28.59       21.32      1.29 o 
  -8   3  10        5.93        5.35      1.18 o 
  -7   3  10      133.71      138.33      3.33 o 
  -6   3  10        0.70        2.08      1.18 o 
  -5   3  10      203.06      201.41      3.43 o 
  -4   3  10      447.76      441.44      3.58 o 
  -3   3  10      451.37      481.42      7.11 o 
  -2   3  10      101.81      112.74      1.76 o 
  -1   3  10       41.40       47.38      1.35 o 
   0   3  10      707.31      725.85     12.87 o 
   1   3  10      432.76      449.07     10.08 o 
   2   3  10      135.19      135.74      2.21 o 
   3   3  10      392.92      383.43      7.00 o 
   4   3  10      116.31      105.85      2.35 o 
   5   3  10       80.10       87.13      2.66 o 
   6   3  10        0.04       -0.10      2.07 o 
   7   3  10       11.53       11.09      2.63 o 
   8   3  10        3.80       10.03      3.95 o 
 -11   4  10       54.81       67.97      2.41 o 
 -10   4  10        2.80        3.35      1.50 o 
  -9   4  10       34.65       34.52      1.63 o 
  -8   4  10      469.92      466.14      6.61 o 
  -7   4  10       35.23       31.70      1.39 o 
  -6   4  10       48.61       48.12      1.83 o 
  -5   4  10     2264.69     2371.28     18.24 o 
  -4   4  10       49.44       44.79      1.46 o 
  -3   4  10       92.55       84.43      1.68 o 
  -2   4  10       46.73       45.29      2.08 o 
  -1   4  10       11.14       12.98      1.53 o 
   0   4  10      368.65      348.88     18.29 o 
   1   4  10       20.26       17.91      2.04 o 
   2   4  10       15.63       19.15      1.79 o 
   3   4  10      319.39      305.47     10.89 o 
   4   4  10       13.27       20.50      1.78 o 
   5   4  10      100.50       93.58      2.97 o 
   6   4  10       78.82       78.55      3.04 o 
   7   4  10        8.66        8.42      2.08 o 
   8   4  10       50.33       56.23      3.27 o 
 -11   5  10        0.38        3.07      1.61 o 
 -10   5  10       45.25       52.25      2.70 o 
  -9   5  10        4.44        4.94      1.83 o 
  -8   5  10       16.75       18.11      1.65 o 
  -7   5  10       48.04       52.20      2.17 o 
  -6   5  10      117.20      114.87      1.79 o 
  -5   5  10      233.15      227.85      5.00 o 
  -4   5  10      159.52      151.91      1.95 o 
  -3   5  10       15.05       12.68      1.26 o 
  -2   5  10      139.62      153.50      3.31 o 
  -1   5  10       12.48       13.27      1.93 o 
   0   5  10        3.86        4.63      2.02 o 
   1   5  10     1378.82     1408.64      9.40 o 
   2   5  10      268.36      271.69      4.44 o 
   3   5  10      236.08      227.61      2.85 o 
   4   5  10       11.57        8.79      1.89 o 
   5   5  10      197.80      202.44      6.75 o 
   6   5  10       58.71       59.25      2.23 o 
   7   5  10      170.46      174.12      3.55 o 
   8   5  10        5.14        6.71      2.51 o 
 -10   6  10        1.27        2.19      2.13 o 
  -9   6  10        0.09        2.56      1.67 o 
  -8   6  10      134.71      143.41     24.13 o 
  -7   6  10        6.26        6.46      1.57 o 
  -6   6  10       90.67       91.54      2.45 o 
  -5   6  10      550.28      536.42     12.08 o 
  -4   6  10       36.54       36.41      1.85 o 
  -3   6  10       68.56       74.11      2.13 o 
  -2   6  10      224.49      232.12      5.06 o 
  -1   6  10      516.54      539.55      4.33 o 
   0   6  10     1033.58     1014.32     40.09 o 
   1   6  10      453.43      438.71     27.96 o 
   2   6  10        0.10       -1.84      2.19 o 
   3   6  10        3.58        5.26      1.80 o 
   4   6  10        1.43        6.44      1.83 o 
   5   6  10        0.33        1.72      1.95 o 
   6   6  10       56.07       47.88      2.47 o 
   7   6  10        0.81       -2.05      2.80 o 
 -10   7  10       13.25       11.81      2.13 o 
  -9   7  10        3.41        4.91      1.74 o 
  -8   7  10      103.55      114.43      3.99 o 
  -7   7  10      112.39      116.39      3.84 o 
  -6   7  10        1.43        3.37      1.23 o 
  -5   7  10      263.25      261.17      4.63 o 
  -4   7  10       51.69       51.96      1.62 o 
  -3   7  10       91.98       96.13      1.62 o 
  -2   7  10       83.75       81.73      1.91 o 
  -1   7  10      755.28      754.70     11.06 o 
   0   7  10      441.35      440.46     15.80 o 
   1   7  10       42.14       50.04      2.39 o 
   2   7  10       60.43       61.42      2.54 o 
   3   7  10       20.98       17.29      2.42 o 
   4   7  10        1.37        2.74      2.01 o 
   5   7  10       11.73       12.15      2.08 o 
   6   7  10       18.66       24.30      2.31 o 
   7   7  10      217.75      223.33      5.80 o 
  -9   8  10       12.97       10.09      1.70 o 
  -8   8  10       32.89       36.80      1.79 o 
  -7   8  10        2.00        2.54      1.83 o 
  -6   8  10        4.22        4.58      1.37 o 
  -5   8  10        3.13        2.99      1.61 o 
  -4   8  10        7.37        8.39      1.18 o 
  -3   8  10        5.58        7.87      1.56 o 
  -2   8  10       27.40       26.16      1.57 o 
  -1   8  10      680.55      635.02     19.81 o 
   0   8  10      450.43      440.03      9.48 o 
   1   8  10      311.66      309.42      5.31 o 
   2   8  10       90.63       92.41      4.04 o 
   3   8  10       82.69       81.29      2.54 o 
   4   8  10       27.48       28.01      3.32 o 
   5   8  10        4.90        6.43      2.10 o 
   6   8  10       66.17       65.04      4.16 o 
  -9   9  10        1.28        2.67      1.62 o 
  -8   9  10       65.63       73.02      2.92 o 
  -7   9  10       14.53       16.75      1.64 o 
  -6   9  10        5.04        7.97      1.70 o 
  -5   9  10       20.78       18.35      1.44 o 
  -4   9  10       35.65       42.20      2.13 o 
  -3   9  10      157.46      169.52      7.13 o 
  -2   9  10       19.60       21.26      2.35 o 
  -1   9  10      105.03       97.57      6.15 o 
   0   9  10        8.13        6.16      2.53 o 
   1   9  10       43.45       47.25      3.28 o 
   2   9  10       21.81       22.76      2.54 o 
   3   9  10       34.90       32.32      3.46 o 
   4   9  10       59.78       57.66      4.13 o 
   5   9  10        0.01        0.41      1.89 o 
   6   9  10        0.06        5.35      2.78 o 
  -8  10  10       85.65       87.87      2.72 o 
  -7  10  10        8.08        5.77      1.50 o 
  -6  10  10       39.56       41.86      2.01 o 
  -5  10  10        1.70        2.58      1.22 o 
  -4  10  10        4.76        5.39      1.27 o 
  -3  10  10        1.12        2.91      1.55 o 
  -2  10  10      397.19      380.63     10.36 o 
  -1  10  10       29.62       28.82      1.86 o 
   0  10  10       24.45       22.02      2.64 o 
   1  10  10       14.06       15.58      2.24 o 
   2  10  10        0.05        1.74      2.24 o 
   3  10  10        0.40        2.06      2.46 o 
   4  10  10       32.48       22.01      3.83 o 
   5  10  10       15.64       16.45      3.78 o 
  -7  11  10       50.48       42.16      1.83 o 
  -6  11  10        0.27        2.35      1.52 o 
  -5  11  10       15.58       20.81      1.91 o 
  -4  11  10        9.05        8.00      1.80 o 
  -3  11  10       52.68       59.00      2.40 o 
  -2  11  10       43.73       39.22      2.93 o 
  -1  11  10       67.30       61.71      2.45 o 
   0  11  10       89.05       85.46      3.24 o 
   1  11  10      111.76      100.23      7.71 o 
   2  11  10        5.47        6.08      2.66 o 
   3  11  10        6.58        5.52      3.71 o 
   4  11  10       81.61       68.22      4.47 o 
  -5  12  10       90.45       87.60      2.24 o 
  -4  12  10       87.29       80.54      3.72 o 
  -3  12  10        4.32        5.53      1.95 o 
  -2  12  10       25.82       23.36      2.35 o 
  -1  12  10        3.51        7.13      2.15 o 
   0  12  10        0.29        1.36      2.09 o 
   1  12  10        0.07        0.72      2.97 o 
   2  12  10        0.07        0.22      3.65 o 
  -2  13  10       13.66       15.23      2.83 o 
  -1  13  10        6.76        6.13      2.35 o 
 -11   1  11        2.39        1.96      1.25 o 
 -10   1  11        0.13        3.39      1.18 o 
  -9   1  11       10.62       11.67      1.26 o 
  -8   1  11      232.72      233.28      2.84 o 
  -7   1  11      104.76       99.77      3.49 o 
  -6   1  11      509.64      487.25      7.63 o 
  -5   1  11      731.73      691.18      9.13 o 
  -4   1  11       95.26       88.44      2.10 o 
  -3   1  11       97.61      112.18     14.50 o 
  -2   1  11       52.23       52.64      1.54 o 
  -1   1  11      474.48      493.46     11.04 o 
   0   1  11      262.14      302.33      4.94 o 
   1   1  11      285.53      292.88      6.26 o 
   2   1  11       84.47       81.62      2.46 o 
   3   1  11      628.50      662.86      6.14 o 
   4   1  11      259.55      253.60      4.08 o 
   5   1  11       27.49       30.63      2.37 o 
   6   1  11       83.63       89.27      3.55 o 
   7   1  11        0.79        3.58      3.29 o 
   8   1  11        7.22        6.73      3.19 o 
 -11   2  11        5.48        7.55      1.47 o 
 -10   2  11        3.22        3.68      1.27 o 
  -9   2  11        0.28        1.05      1.49 o 
  -8   2  11        4.84        6.77      1.27 o 
  -7   2  11      442.18      437.05      8.90 o 
  -6   2  11      703.68      702.21     19.48 o 
  -5   2  11       47.87       43.25      1.18 o 
  -4   2  11       86.79       93.37      4.28 o 
  -3   2  11       18.20       24.60      3.25 o 
  -2   2  11      182.77      194.96      3.33 o 
  -1   2  11      251.10      248.04      3.18 o 
   0   2  11      154.57      144.93      4.61 o 
   1   2  11      308.21      301.88      3.51 o 
   2   2  11      316.12      311.63      2.73 o 
   3   2  11       71.09       74.22      1.96 o 
   4   2  11      838.61      832.25     11.42 o 
   5   2  11       11.38        7.86      2.95 o 
   6   2  11       38.06       41.31      4.17 o 
   7   2  11       11.50       12.89      3.95 o 
   8   2  11        1.47        1.53      3.81 o 
 -11   3  11      127.58      132.38      3.92 o 
 -10   3  11      187.72      189.06      3.17 o 
  -9   3  11        7.71        7.01      1.37 o 
  -8   3  11      121.14      123.73      2.98 o 
  -7   3  11      397.14      372.98     10.05 o 
  -6   3  11        7.71        9.16      1.18 o 
  -5   3  11      412.66      411.38      3.05 o 
  -4   3  11        0.40        0.30      1.10 o 
  -3   3  11      138.40      135.20      3.84 o 
  -2   3  11       53.88       60.12      1.21 o 
  -1   3  11      111.02      114.63      3.16 o 
   0   3  11      777.04      761.24     14.98 o 
   1   3  11      418.84      431.25      5.68 o 
   2   3  11      170.88      170.91      2.36 o 
   3   3  11      136.01      136.38      4.43 o 
   4   3  11      226.94      245.58      5.98 o 
   5   3  11      297.92      288.88      4.76 o 
   6   3  11      119.87      116.06      3.21 o 
   7   3  11       12.27       17.45      3.92 o 
   8   3  11        1.72        6.69      4.14 o 
 -11   4  11       27.37       26.23      1.44 o 
 -10   4  11       30.10       31.14      1.46 o 
  -9   4  11        1.87        0.90      1.09 o 
  -8   4  11      148.40      140.09      3.37 o 
  -7   4  11        7.29        8.82      1.79 o 
  -6   4  11       61.64       59.63      9.93 o 
  -5   4  11     1272.85     1223.16      8.09 o 
  -4   4  11      198.86      192.26      2.14 o 
  -3   4  11      175.64      179.68      2.46 o 
  -2   4  11       86.15       84.79      2.65 o 
  -1   4  11       12.72       10.48      1.40 o 
   0   4  11      373.30      347.93     15.02 o 
   1   4  11      276.87      289.26     10.07 o 
   2   4  11       28.71       29.39      2.00 o 
   3   4  11      172.68      159.21      4.29 o 
   4   4  11        9.30       14.27      2.96 o 
   5   4  11       16.39       15.46      1.98 o 
   6   4  11       24.05       25.56      2.23 o 
   7   4  11       60.29       72.20      3.29 o 
 -11   5  11        4.14       -3.89      3.89 o 
 -10   5  11        0.87        4.01      1.79 o 
  -9   5  11        5.39        5.13      1.80 o 
  -8   5  11       15.97       19.23      1.63 o 
  -7   5  11        0.24        2.44      1.47 o 
  -6   5  11      210.04      226.86      6.99 o 
  -5   5  11        0.68        3.11      1.33 o 
  -4   5  11       22.73       22.86      1.47 o 
  -3   5  11       19.59       22.13      1.37 o 
  -2   5  11       76.42       82.34      1.61 o 
  -1   5  11      610.10      652.63      6.46 o 
   0   5  11       26.65       30.24      2.55 o 
   1   5  11       95.76       83.13      2.47 o 
   2   5  11      107.86      103.33      2.05 o 
   3   5  11      331.10      326.15      5.96 o 
   4   5  11      173.23      174.98      3.81 o 
   5   5  11       18.47       22.38      2.13 o 
   6   5  11       18.39       18.98      2.24 o 
   7   5  11       17.54       13.46      2.96 o 
 -10   6  11       48.90       50.95      2.27 o 
  -9   6  11       65.13       70.88      4.39 o 
  -8   6  11      112.44      109.74      2.36 o 
  -7   6  11       29.77       33.86      1.79 o 
  -6   6  11       10.83       11.00      1.40 o 
  -5   6  11       18.06       17.72      1.39 o 
  -4   6  11        3.68        2.10      1.35 o 
  -3   6  11      570.35      583.49     15.49 o 
  -2   6  11      602.23      628.82      5.21 o 
  -1   6  11      386.60      377.93     11.08 o 
   0   6  11        0.04       -0.12      1.66 o 
   1   6  11       68.99       71.75      6.06 o 
   2   6  11        0.01        4.88      2.18 o 
   3   6  11        7.24        8.25      1.88 o 
   4   6  11        4.31        2.67      1.75 o 
   5   6  11       11.90       11.90      1.81 o 
   6   6  11       42.83       36.29      2.46 o 
   7   6  11        5.39        4.99      2.77 o 
 -10   7  11       29.42       39.62      2.34 o 
  -9   7  11       14.27       18.14      2.80 o 
  -8   7  11        8.17        8.31      1.36 o 
  -7   7  11      135.50      134.10      2.55 o 
  -6   7  11       55.94       53.83      2.59 o 
  -5   7  11       38.71       41.86      1.63 o 
  -4   7  11      222.07      244.76      6.06 o 
  -3   7  11        0.35        2.22      1.36 o 
  -2   7  11       69.64       63.73      1.79 o 
  -1   7  11      425.97      436.89      9.29 o 
   0   7  11       43.07       39.31      3.50 o 
   1   7  11       18.07       20.42      2.28 o 
   2   7  11       53.01       54.69      2.66 o 
   3   7  11       24.73       23.27      1.79 o 
   4   7  11        3.39        2.79      2.01 o 
   5   7  11        8.19        5.12      1.87 o 
   6   7  11       18.47       25.72      2.44 o 
  -9   8  11       11.86        9.32      2.46 o 
  -8   8  11        3.31        5.64      1.71 o 
  -7   8  11       12.38       10.53      1.44 o 
  -6   8  11        8.30       12.58      2.31 o 
  -5   8  11       28.18       31.06      1.59 o 
  -4   8  11       84.20       78.81      2.00 o 
  -3   8  11       37.06       39.93      1.63 o 
  -2   8  11      331.88      341.50      9.94 o 
  -1   8  11      233.10      231.46      4.33 o 
   0   8  11       53.33       46.48      2.60 o 
   1   8  11      173.28      177.46      5.72 o 
   2   8  11        0.39       -0.92      2.37 o 
   3   8  11        6.92       10.52      2.07 o 
   4   8  11        7.44        5.77      1.63 o 
   5   8  11        0.73        0.01      2.13 o 
   6   8  11       68.77       66.15      3.77 o 
  -8   9  11       11.67       11.04      2.21 o 
  -7   9  11       12.21       13.70      1.82 o 
  -6   9  11       24.28       27.36      1.48 o 
  -5   9  11        0.48        0.10      1.66 o 
  -4   9  11      198.00      185.81      5.69 o 
  -3   9  11       46.34       46.20      1.73 o 
  -2   9  11      172.93      168.55      3.38 o 
  -1   9  11      416.76      438.58      5.46 o 
   0   9  11       27.20       26.75      2.32 o 
   1   9  11       33.36       36.22      2.48 o 
   2   9  11       85.55       82.16     10.70 o 
   3   9  11       13.76       13.94      3.43 o 
   4   9  11        0.02        2.10      1.89 o 
   5   9  11        1.46        4.38      2.28 o 
  -7  10  11       27.90       27.79      1.85 o 
  -6  10  11       35.22       33.43      2.13 o 
  -5  10  11       41.83       41.94      1.59 o 
  -4  10  11        1.05        1.86      1.38 o 
  -3  10  11       43.01       42.33      2.72 o 
  -2  10  11       29.35       24.70      1.90 o 
  -1  10  11        0.78        2.03      1.34 o 
   0  10  11        8.48        8.56      1.58 o 
   1  10  11        4.08        3.19      2.02 o 
   2  10  11       14.61       15.75      1.90 o 
   3  10  11        7.55        4.50      2.11 o 
   4  10  11       49.11       45.66      3.50 o 
  -6  11  11        6.48        9.25      1.95 o 
  -5  11  11       97.60       99.86      2.50 o 
  -4  11  11        0.12        0.79      1.89 o 
  -3  11  11       41.07       37.95      1.87 o 
  -2  11  11        0.36        1.20      1.71 o 
  -1  11  11       29.62       28.33      1.77 o 
   0  11  11       69.52       62.84      4.87 o 
   1  11  11        0.27       -0.67      2.57 o 
   2  11  11       64.64       69.01      4.13 o 
   3  11  11       13.11       10.68      4.04 o 
  -4  12  11       79.73       71.81      2.17 o 
  -3  12  11        6.20        7.79      1.69 o 
  -2  12  11        8.15       10.88      1.49 o 
  -1  12  11       16.29       16.48      2.19 o 
   0  12  11        0.59        2.19      2.21 o 
   1  12  11        0.01       -1.93      2.67 o 
 -11   0  12       74.69       76.65      7.67 o 
 -10   0  12      143.84      161.98      8.36 o 
  -9   0  12       26.38       32.81      1.91 o 
  -8   0  12      198.17      177.64      8.25 o 
  -7   0  12     1079.70     1024.71     24.34 o 
  -6   0  12      263.65      255.28      8.09 o 
  -5   0  12      432.35      435.39     18.14 o 
  -4   0  12      578.11      556.92     33.92 o 
  -3   0  12      282.73      266.25      8.91 o 
  -2   0  12        9.68       13.83      1.96 o 
  -1   0  12       66.37       81.23      2.49 o 
   0   0  12      857.46      909.79      6.55 o 
   1   0  12     3203.22     3280.36     56.94 o 
   2   0  12      680.46      713.37     30.10 o 
   3   0  12      450.41      475.27     13.90 o 
   4   0  12        9.50        8.41      2.26 o 
   5   0  12        9.53        9.33      4.02 o 
   6   0  12        5.07        2.48      4.15 o 
   7   0  12        4.39        3.34      3.71 o 
 -11   1  12        4.75        3.22      1.21 o 
 -10   1  12        6.50        9.49      1.26 o 
  -9   1  12       65.81       63.66      2.49 o 
  -8   1  12      173.32      162.12      7.13 o 
  -7   1  12      133.06      137.27      1.68 o 
  -6   1  12        1.62        2.39      1.03 o 
  -5   1  12       27.58       28.11      0.98 o 
  -4   1  12      164.42      156.47      2.62 o 
  -3   1  12        8.05       11.78      1.07 o 
  -2   1  12        4.55        8.29      1.44 o 
  -1   1  12       54.02       52.71      1.62 o 
   0   1  12      209.89      205.03      2.81 o 
   1   1  12     1263.56     1276.37     22.49 o 
   2   1  12      124.63      118.58      2.95 o 
   3   1  12       49.84       54.59      2.11 o 
   4   1  12       77.70       69.17      2.67 o 
   5   1  12      291.42      285.44      4.36 o 
   6   1  12        7.02        9.62      2.31 o 
   7   1  12       33.74       31.65      2.96 o 
 -11   2  12        9.08        8.58      1.46 o 
 -10   2  12       10.98       13.91      1.42 o 
  -9   2  12        0.48        2.72      1.39 o 
  -8   2  12        4.79        3.90      1.13 o 
  -7   2  12      608.72      599.02     12.04 o 
  -6   2  12      178.69      168.23      4.79 o 
  -5   2  12        8.63       10.77      1.23 o 
  -4   2  12      632.77      628.68      9.21 o 
  -3   2  12       70.01       83.28      1.71 o 
  -2   2  12      100.23       91.40     12.84 o 
  -1   2  12      452.62      467.82      3.01 o 
   0   2  12      312.86      308.32      2.82 o 
   1   2  12       91.48      102.41      3.08 o 
   2   2  12       10.28       12.82      1.63 o 
   3   2  12       83.54       79.99      2.02 o 
   4   2  12       22.78       24.33      2.93 o 
   5   2  12       61.60       60.60      4.53 o 
   6   2  12       58.44       53.78      4.30 o 
   7   2  12        0.01       -1.47      3.78 o 
 -11   3  12       23.59       25.37      1.47 o 
 -10   3  12        0.66        0.15      1.55 o 
  -9   3  12       59.74       54.22      2.25 o 
  -8   3  12      156.44      169.70      3.78 o 
  -7   3  12       42.46       39.09      1.89 o 
  -6   3  12       45.76       46.49      1.65 o 
  -5   3  12      214.03      195.90      2.49 o 
  -4   3  12      148.04      153.36      3.12 o 
  -3   3  12       71.81       67.74      1.36 o 
  -2   3  12       17.71       16.42      1.15 o 
  -1   3  12        2.59        2.07      1.14 o 
   0   3  12      422.03      434.82      5.24 o 
   1   3  12      140.76      138.57      2.35 o 
   2   3  12      791.83      805.64     13.51 o 
   3   3  12       40.37       37.99      1.80 o 
   4   3  12        4.64        6.59      2.04 o 
   5   3  12       95.50      101.00      2.94 o 
   6   3  12        0.17        0.74      3.62 o 
   7   3  12        1.09        7.58      4.05 o 
 -11   4  12       13.21        8.58      2.89 o 
 -10   4  12        2.58        2.60      1.39 o 
  -9   4  12        1.97        2.73      1.33 o 
  -8   4  12       20.59       23.99      1.52 o 
  -7   4  12      164.02      165.25      5.00 o 
  -6   4  12      364.26      386.10      8.61 o 
  -5   4  12      256.85      247.19      4.42 o 
  -4   4  12      468.50      513.90     13.78 o 
  -3   4  12      458.15      444.55      6.81 o 
  -2   4  12        0.06       -0.38      1.02 o 
  -1   4  12       14.89       14.07      1.49 o 
   0   4  12      312.02      325.81      4.13 o 
   1   4  12       38.14       33.11      1.88 o 
   2   4  12        6.41        8.37      1.57 o 
   3   4  12       63.03       63.04      2.21 o 
   4   4  12      149.01      144.22      2.81 o 
   5   4  12       30.91       24.15      2.17 o 
   6   4  12      135.09      124.73      7.67 o 
   7   4  12        0.23        3.24      2.30 o 
 -10   5  12       84.35       80.68      2.93 o 
  -9   5  12       10.34       15.97      1.99 o 
  -8   5  12       17.93       19.45      1.93 o 
  -7   5  12       12.59       11.06      1.52 o 
  -6   5  12       95.99       99.52      3.48 o 
  -5   5  12      362.87      371.39      7.08 o 
  -4   5  12       53.05       44.71      2.16 o 
  -3   5  12      325.54      320.39      4.79 o 
  -2   5  12       72.76       75.91      1.62 o 
  -1   5  12      725.35      693.84     19.59 o 
   0   5  12        5.47        7.53      1.86 o 
   1   5  12        0.18        1.84      2.01 o 
   2   5  12       18.21       25.45      2.31 o 
   3   5  12       15.52       17.85      2.20 o 
   4   5  12        6.12        6.10      1.68 o 
   5   5  12       66.61       71.68      2.73 o 
   6   5  12        7.64        8.09      2.45 o 
 -10   6  12       92.78       86.78      4.29 o 
  -9   6  12       22.89       24.44      2.00 o 
  -8   6  12       56.65       58.91      1.90 o 
  -7   6  12       32.11       30.39      1.39 o 
  -6   6  12        3.18        2.79      1.28 o 
  -5   6  12       38.32       43.09      1.48 o 
  -4   6  12      303.75      301.74      2.58 o 
  -3   6  12        5.26        6.35      1.58 o 
  -2   6  12       51.80       54.07      1.79 o 
  -1   6  12      252.95      234.61      6.31 o 
   0   6  12       42.87       49.03      2.99 o 
   1   6  12        4.24        6.27      1.89 o 
   2   6  12       66.01       64.40      2.29 o 
   3   6  12        1.06        0.71      1.72 o 
   4   6  12       16.49       14.09      1.66 o 
   5   6  12        4.66        4.55      1.74 o 
   6   6  12       98.87      100.01      2.91 o 
  -9   7  12       23.27       22.30      2.80 o 
  -8   7  12      320.68      310.10      3.58 o 
  -7   7  12      151.81      150.00      3.48 o 
  -6   7  12      236.99      241.14      3.34 o 
  -5   7  12      335.13      346.65      4.88 o 
  -4   7  12      216.73      227.98      5.81 o 
  -3   7  12      122.70      130.68      2.02 o 
  -2   7  12       90.31      102.73      1.98 o 
  -1   7  12      170.81      160.80      6.31 o 
   0   7  12      121.48      118.64      3.53 o 
   1   7  12        0.10        0.21      1.94 o 
   2   7  12       30.41       36.50      1.72 o 
   3   7  12       60.23       65.70      2.09 o 
   4   7  12        3.64        5.11      2.06 o 
   5   7  12       41.82       40.69      2.41 o 
  -9   8  12       16.61       15.25      2.26 o 
  -8   8  12        1.21        3.14      1.54 o 
  -7   8  12       76.17       80.41      2.42 o 
  -6   8  12        9.54        9.43      1.45 o 
  -5   8  12       36.60       37.14      1.51 o 
  -4   8  12      169.24      168.81      4.77 o 
  -3   8  12       42.65       49.57      1.91 o 
  -2   8  12      371.03      358.42     10.40 o 
  -1   8  12       16.89       19.39      1.85 o 
   0   8  12       48.72       46.13      3.09 o 
   1   8  12       66.06       65.46      2.46 o 
   2   8  12        1.21        1.10      2.05 o 
   3   8  12       18.24       25.14      1.93 o 
   4   8  12        3.08        3.35      2.12 o 
   5   8  12        0.15        2.29      2.36 o 
  -8   9  12       85.70       78.51      3.05 o 
  -7   9  12        2.47        2.66      1.80 o 
  -6   9  12       13.96       11.09      1.54 o 
  -5   9  12       30.23       27.05      1.57 o 
  -4   9  12       12.29       11.95      1.55 o 
  -3   9  12       26.84       30.28      1.81 o 
  -2   9  12       64.80       70.89      1.76 o 
  -1   9  12       39.58       31.97      1.99 o 
   0   9  12        3.62        4.62      1.81 o 
   1   9  12        0.47        1.72      2.02 o 
   2   9  12        0.28       -0.13      1.94 o 
   3   9  12        1.54        5.21      2.67 o 
   4   9  12       12.55       12.53      1.88 o 
  -7  10  12       95.67       91.01      2.60 o 
  -6  10  12       42.33       42.45      1.91 o 
  -5  10  12       16.89       16.14      1.66 o 
  -4  10  12        0.84       -0.66      1.54 o 
  -3  10  12       97.37      101.02      6.78 o 
  -2  10  12       55.89       58.45      2.81 o 
  -1  10  12        1.35       -2.02      2.02 o 
   0  10  12       36.63       32.60      2.01 o 
   1  10  12        1.21        1.27      2.11 o 
   2  10  12       63.29       69.21      4.18 o 
   3  10  12       23.79       19.99      2.07 o 
  -5  11  12        5.20        4.43      1.67 o 
  -4  11  12       14.08       13.80      2.06 o 
  -3  11  12       87.49       94.48      4.60 o 
  -2  11  12        0.10        2.24      1.61 o 
  -1  11  12       53.69       44.63      3.95 o 
   0  11  12       46.39       40.65      2.52 o 
   1  11  12        1.89        1.16      2.09 o 
  -2  12  12        4.14        5.29      2.16 o 
 -11   1  13        3.72        2.89      1.35 o 
 -10   1  13       42.35       37.44      1.75 o 
  -9   1  13       66.95       60.58      1.44 o 
  -8   1  13        7.42       11.70      1.18 o 
  -7   1  13        6.84        7.61      2.09 o 
  -6   1  13       19.58       19.84      1.37 o 
  -5   1  13       30.15       22.78      1.13 o 
  -4   1  13      362.46      338.87     11.83 o 
  -3   1  13       60.37       60.62      1.95 o 
  -2   1  13        4.99        2.69      1.27 o 
  -1   1  13       13.21       10.34      1.35 o 
   0   1  13       23.52       24.75      1.92 o 
   1   1  13      337.59      337.37      3.47 o 
   2   1  13       42.20       40.45      1.70 o 
   3   1  13       74.85       77.27      2.17 o 
   4   1  13      127.89      149.89      3.41 o 
   5   1  13        7.05        9.48      2.47 o 
   6   1  13       50.19       59.77      3.35 o 
 -11   2  13        8.42       11.92      2.26 o 
 -10   2  13        3.94        5.57      1.29 o 
  -9   2  13       33.98       38.90      2.95 o 
  -8   2  13       28.82       28.97      1.17 o 
  -7   2  13       16.03       17.65      1.27 o 
  -6   2  13       57.55       58.45      1.55 o 
  -5   2  13      168.03      163.30      2.88 o 
  -4   2  13      189.35      184.78      5.75 o 
  -3   2  13      117.45      121.65      2.44 o 
  -2   2  13      108.56       95.23      2.68 o 
  -1   2  13      207.60      210.68      9.02 o 
   0   2  13      515.10      486.24      4.08 o 
   1   2  13       52.02       46.59      6.85 o 
   2   2  13        0.38        0.20      1.47 o 
   3   2  13       82.42       88.58      2.50 o 
   4   2  13        0.23        1.94      2.68 o 
   5   2  13       65.64       60.53      4.50 o 
   6   2  13       12.61       15.01      4.11 o 
 -10   3  13       56.51       65.17      2.03 o 
  -9   3  13       80.26       81.21      2.24 o 
  -8   3  13       16.05       18.84      1.64 o 
  -7   3  13       29.22       28.68      1.29 o 
  -6   3  13      258.04      264.56      3.30 o 
  -5   3  13       56.04       50.03      2.48 o 
  -4   3  13      202.70      177.59      3.40 o 
  -3   3  13      304.48      277.87      5.11 o 
  -2   3  13      135.26      123.43      4.87 o 
  -1   3  13       11.61        9.14      1.41 o 
   0   3  13      263.13      231.75      6.37 o 
   1   3  13      500.22      548.39      6.69 o 
   2   3  13      234.76      232.98      2.67 o 
   3   3  13       84.78       78.38      2.59 o 
   4   3  13       23.93       25.75      2.15 o 
   5   3  13       42.49       50.22      4.30 o 
   6   3  13        1.20        0.37      3.90 o 
 -10   4  13        0.77        2.58      1.79 o 
  -9   4  13       78.35       80.17      4.17 o 
  -8   4  13        7.54        6.59      1.46 o 
  -7   4  13       29.12       28.68      1.60 o 
  -6   4  13      108.29      107.62      4.54 o 
  -5   4  13      302.10      285.42      8.59 o 
  -4   4  13        0.12        1.80      1.11 o 
  -3   4  13        6.84        6.03      1.31 o 
  -2   4  13       74.03       71.92      1.51 o 
  -1   4  13        7.62        8.02      1.53 o 
   0   4  13       45.38       38.22      1.64 o 
   1   4  13      296.97      293.48      7.29 o 
   2   4  13      210.15      205.01      5.51 o 
   3   4  13      113.20      129.95      2.64 o 
   4   4  13       17.05       17.52      1.85 o 
   5   4  13       48.73       52.29      2.66 o 
   6   4  13       52.05       49.90      3.18 o 
 -10   5  13       32.85       31.71      1.98 o 
  -9   5  13       14.27       14.60      1.54 o 
  -8   5  13        1.32        2.82      1.38 o 
  -7   5  13      139.95      143.70      5.90 o 
  -6   5  13      183.90      181.54      2.16 o 
  -5   5  13        1.31        1.82      1.25 o 
  -4   5  13        8.58        8.72      1.51 o 
  -3   5  13       17.20       16.39      1.56 o 
  -2   5  13        1.13        1.71      1.11 o 
  -1   5  13      366.37      369.00     15.78 o 
   0   5  13       14.23       10.93      1.28 o 
   1   5  13      261.40      257.79      7.60 o 
   2   5  13        5.62        9.35      1.71 o 
   3   5  13       47.11       44.53      3.52 o 
   4   5  13        1.35        3.79      1.81 o 
   5   5  13      119.08      115.73      2.77 o 
   6   5  13       24.98       24.60      2.64 o 
  -9   6  13       13.77       10.74      1.98 o 
  -8   6  13       32.91       35.89      2.14 o 
  -7   6  13       80.69       82.34      1.81 o 
  -6   6  13        9.31       10.97      1.51 o 
  -5   6  13       72.88       57.24      1.48 o 
  -4   6  13       44.16       37.44      1.76 o 
  -3   6  13       51.80       56.85      1.68 o 
  -2   6  13        3.61        4.84      1.60 o 
  -1   6  13        4.92        8.47      1.48 o 
   0   6  13       12.76       13.31      1.75 o 
   1   6  13       41.88       41.69      2.16 o 
   2   6  13       59.27       66.33      2.29 o 
   3   6  13       92.23       79.38      2.45 o 
   4   6  13        0.48        0.80      2.13 o 
   5   6  13       53.88       61.03      2.61 o 
  -9   7  13        3.44        1.37      1.84 o 
  -8   7  13        0.21        1.62      2.53 o 
  -7   7  13       31.27       35.32      1.94 o 
  -6   7  13       50.86       58.87      1.79 o 
  -5   7  13      158.04      167.15      3.66 o 
  -4   7  13        0.30        1.10      1.42 o 
  -3   7  13       55.26       59.49      1.79 o 
  -2   7  13        1.20        2.17      1.44 o 
  -1   7  13      354.83      373.34      5.23 o 
   0   7  13       48.24       45.28      3.15 o 
   1   7  13        8.74        8.92      1.55 o 
   2   7  13        0.00        1.81      1.78 o 
   3   7  13        1.43        0.41      2.12 o 
   4   7  13       13.74       13.33      2.24 o 
   5   7  13        3.56        0.91      2.47 o 
  -8   8  13       54.98       49.76      1.94 o 
  -7   8  13       23.30       29.08      1.81 o 
  -6   8  13       34.26       37.27      1.67 o 
  -5   8  13        5.65        4.94      1.75 o 
  -4   8  13        7.30        5.32      1.68 o 
  -3   8  13       49.94       54.26      1.61 o 
  -2   8  13        6.03        6.05      1.51 o 
  -1   8  13       11.40       13.04      1.71 o 
   0   8  13      230.72      221.68      9.15 o 
   1   8  13      173.12      152.52      2.81 o 
   2   8  13        7.89        9.53      2.17 o 
   3   8  13       10.27        9.83      1.95 o 
   4   8  13        6.54        6.54      2.42 o 
  -7   9  13        0.45       -0.06      1.73 o 
  -6   9  13       36.88       42.05      1.84 o 
  -5   9  13        3.28        3.81      1.56 o 
  -4   9  13       61.01       64.92      2.11 o 
  -3   9  13       62.29       64.99      1.93 o 
  -2   9  13        8.08       10.52      1.65 o 
  -1   9  13        0.79        1.52      1.46 o 
   0   9  13      110.63       98.87      8.04 o 
   1   9  13       55.87       53.06      4.08 o 
   2   9  13       25.93       27.80      2.92 o 
   3   9  13       45.96       47.62      2.12 o 
  -6  10  13        6.44        7.71      1.57 o 
  -5  10  13      130.89      141.10      2.77 o 
  -4  10  13      304.35      293.36     10.10 o 
  -3  10  13        4.16        3.71      1.70 o 
  -2  10  13      142.86      149.06      4.91 o 
  -1  10  13       50.40       48.16      4.15 o 
   0  10  13       15.47       10.95      2.06 o 
   1  10  13        4.62        0.60      2.19 o 
   2  10  13       60.32       53.11      2.87 o 
  -4  11  13       28.73       29.32      1.94 o 
  -3  11  13       19.47       16.53      1.87 o 
  -2  11  13       12.20       11.05      1.74 o 
  -1  11  13       29.27       32.46      2.11 o 
   0  11  13        4.92        8.10      2.70 o 
 -10   0  14       14.41       14.50      1.55 o 
  -9   0  14        3.16       -0.15      1.68 o 
  -8   0  14        2.86        2.79      1.31 o 
  -7   0  14       27.66       24.33      1.70 o 
  -6   0  14       33.96       31.90      4.17 o 
  -5   0  14      120.53      114.34      3.22 o 
  -4   0  14       87.48       95.31      5.98 o 
  -3   0  14      217.01      193.99      4.27 o 
  -2   0  14      906.16      801.35     26.96 o 
  -1   0  14      177.51      183.90     12.09 o 
   0   0  14      565.84      511.42      7.21 o 
   1   0  14      286.37      300.06      6.10 o 
   2   0  14      192.08      195.12      4.16 o 
   3   0  14       29.53       29.75      2.78 o 
   4   0  14      325.69      320.95      5.21 o 
   5   0  14       49.72       53.58      3.56 o 
   6   0  14       14.97       17.36      3.47 o 
 -10   1  14        2.09        4.25      1.78 o 
  -9   1  14        3.72        6.47      1.56 o 
  -8   1  14        3.00        4.74      1.03 o 
  -7   1  14       44.64       43.64      1.68 o 
  -6   1  14       29.52       26.39      1.27 o 
  -5   1  14      157.41      148.44      3.78 o 
  -4   1  14      119.55      108.47      1.76 o 
  -3   1  14      128.36      126.29      2.10 o 
  -2   1  14        8.36       11.78      1.22 o 
  -1   1  14      242.88      240.24      6.25 o 
   0   1  14       59.96       65.74      2.16 o 
   1   1  14      183.58      197.41      3.16 o 
   2   1  14      208.48      217.79      2.99 o 
   3   1  14       31.97       36.84      2.06 o 
   4   1  14        7.54       11.63      2.10 o 
   5   1  14        9.12        9.70      2.15 o 
   6   1  14        0.15       -0.05      2.44 o 
 -10   2  14       10.92       12.67      1.32 o 
  -9   2  14       10.83       10.87      1.25 o 
  -8   2  14        4.01        5.67      1.27 o 
  -7   2  14        1.50        0.27      1.71 o 
  -6   2  14        0.78        1.07      1.36 o 
  -5   2  14      124.77      128.25      2.11 o 
  -4   2  14      441.02      433.61      6.80 o 
  -3   2  14       60.91       56.81      2.47 o 
  -2   2  14       76.67       70.13      1.99 o 
  -1   2  14       16.93       14.39      2.06 o 
   0   2  14       30.38       35.82      1.99 o 
   1   2  14       55.51       56.26      2.42 o 
   2   2  14        0.32        0.92      1.48 o 
   3   2  14      147.91      139.48      3.70 o 
   4   2  14       55.83       63.09      2.77 o 
   5   2  14        1.99        6.10      3.95 o 
   6   2  14       10.23       12.88      4.33 o 
 -10   3  14       54.50       57.38      1.83 o 
  -9   3  14        9.44       11.02      1.58 o 
  -8   3  14        0.03        0.79      1.31 o 
  -7   3  14        9.64       11.55      1.35 o 
  -6   3  14      102.01       92.45      3.64 o 
  -5   3  14       42.65       52.15      1.55 o 
  -4   3  14        0.00        0.78      1.36 o 
  -3   3  14       32.29       26.42      1.62 o 
  -2   3  14       15.53       17.35      1.38 o 
  -1   3  14      447.79      420.20      9.98 o 
   0   3  14      403.90      397.54      6.51 o 
   1   3  14      396.01      387.10      3.49 o 
   2   3  14       59.20       63.46      1.63 o 
   3   3  14       39.11       40.63      1.91 o 
   4   3  14       37.05       44.65      3.58 o 
   5   3  14        5.79        7.49      4.17 o 
 -10   4  14        5.00        5.63      2.02 o 
  -9   4  14        3.57        5.72      1.75 o 
  -8   4  14        3.49        0.50      1.36 o 
  -7   4  14        0.53        2.88      1.29 o 
  -6   4  14        9.49        7.59      1.50 o 
  -5   4  14       30.29       26.13      1.55 o 
  -4   4  14      196.69      189.87      3.85 o 
  -3   4  14       11.12       11.56      1.20 o 
  -2   4  14        0.21        1.98      1.29 o 
  -1   4  14      125.67      115.86      3.27 o 
   0   4  14       63.05       65.77      1.91 o 
   1   4  14       88.64      100.01      2.63 o 
   2   4  14      110.99      112.99      2.92 o 
   3   4  14       11.63       13.02      1.82 o 
   4   4  14      105.02      106.38      3.27 o 
   5   4  14       24.67       21.98      2.54 o 
  -9   5  14        5.61        3.37      1.52 o 
  -8   5  14       10.01       13.76      1.44 o 
  -7   5  14       15.66       17.07      1.66 o 
  -6   5  14       55.17       52.52      1.68 o 
  -5   5  14       10.40       13.38      1.35 o 
  -4   5  14      131.56      128.84      2.10 o 
  -3   5  14      181.04      197.59      4.08 o 
  -2   5  14       10.33       11.52      1.18 o 
  -1   5  14       93.37       85.27      1.75 o 
   0   5  14        5.59        5.39      1.26 o 
   1   5  14       18.72       23.42      1.51 o 
   2   5  14       25.18       27.95      1.94 o 
   3   5  14        3.58        0.86      1.62 o 
   4   5  14        2.64        4.31      2.20 o 
   5   5  14        0.14        2.08      2.29 o 
  -9   6  14      114.56      114.65      3.36 o 
  -8   6  14        0.91       -0.67      1.90 o 
  -7   6  14        9.92        8.87      1.66 o 
  -6   6  14        8.46       13.28      1.73 o 
  -5   6  14       37.94       45.40      1.53 o 
  -4   6  14       20.36       17.74      1.45 o 
  -3   6  14       99.34       91.91      1.88 o 
  -2   6  14       59.11       54.23      1.70 o 
  -1   6  14       83.41       77.82      1.86 o 
   0   6  14        1.28        3.90      1.53 o 
   1   6  14       71.11       61.14      2.28 o 
   2   6  14      156.78      144.65      3.93 o 
   3   6  14      103.49      102.53      2.96 o 
   4   6  14       19.98       19.40      1.96 o 
  -8   7  14       11.99       10.53      2.14 o 
  -7   7  14       10.68       12.11      1.51 o 
  -6   7  14       94.34       94.12      2.03 o 
  -5   7  14       29.15       30.66      1.53 o 
  -4   7  14       22.75       23.05      1.33 o 
  -3   7  14       39.97       43.41      2.24 o 
  -2   7  14       18.68       18.44      1.61 o 
  -1   7  14        8.54       12.70      1.80 o 
   0   7  14       22.88       21.30      1.68 o 
   1   7  14        0.45       -0.90      2.14 o 
   2   7  14      155.93      163.61      4.02 o 
   3   7  14      236.85      225.25      2.92 o 
   4   7  14       14.34       14.94      2.02 o 
  -7   8  14        8.33        7.44      1.70 o 
  -6   8  14      108.29      101.70      2.66 o 
  -5   8  14       22.96       25.73      1.89 o 
  -4   8  14        0.01        2.80      1.43 o 
  -3   8  14       11.76       15.59      3.40 o 
  -2   8  14       14.57       12.96      1.69 o 
  -1   8  14       17.65       17.81      1.56 o 
   0   8  14       55.25       51.14      2.63 o 
   1   8  14        0.02        0.07      1.79 o 
   2   8  14       29.95       38.89      2.16 o 
   3   8  14        0.47        2.60      1.84 o 
  -6   9  14        4.70        6.76      1.86 o 
  -5   9  14        9.37        9.63      1.67 o 
  -4   9  14        2.17        3.87      1.83 o 
  -3   9  14       67.63       74.04      5.28 o 
  -2   9  14        5.58        8.79      1.65 o 
  -1   9  14        8.09       10.05      1.62 o 
   0   9  14       20.73       22.16      2.74 o 
   1   9  14        3.01        3.88      2.66 o 
   2   9  14        0.14        1.29      2.31 o 
  -5  10  14      129.06      108.27      5.00 o 
  -4  10  14       26.52       25.49      1.93 o 
  -3  10  14        0.30        1.82      1.46 o 
  -2  10  14        0.69        1.67      1.66 o 
  -1  10  14       12.02        7.92      1.71 o 
   0  10  14       52.35       40.38      2.53 o 
 -10   1  15       29.15       29.88      1.59 o 
  -9   1  15       37.78       32.57      1.48 o 
  -8   1  15       23.70       21.08      1.26 o 
  -7   1  15        3.04        3.43      1.07 o 
  -6   1  15       10.05       10.39      1.18 o 
  -5   1  15      230.83      219.61      5.39 o 
  -4   1  15      207.39      241.35      3.34 o 
  -3   1  15      286.50      250.64      2.50 o 
  -2   1  15       11.63       16.34      1.65 o 
  -1   1  15      168.60      155.12      3.66 o 
   0   1  15      133.70      118.82      2.52 o 
   1   1  15        2.52        4.73      1.92 o 
   2   1  15       59.12       56.28      2.16 o 
   3   1  15        0.46        3.16      1.95 o 
   4   1  15        0.27        1.70      2.11 o 
   5   1  15       82.08       78.38      3.14 o 
 -10   2  15        8.22       13.39      2.85 o 
  -9   2  15       18.98       16.59      1.24 o 
  -8   2  15       65.32       63.36      2.77 o 
  -7   2  15       20.30       19.31      2.19 o 
  -6   2  15       76.72       72.81      2.91 o 
  -5   2  15      309.23      310.46      7.98 o 
  -4   2  15        1.50        2.17      1.24 o 
  -3   2  15       25.91       23.84      1.73 o 
  -2   2  15       12.19        8.57      1.80 o 
  -1   2  15       34.27       39.47      2.05 o 
   0   2  15       26.03       25.39      1.74 o 
   1   2  15       31.58       30.34      1.96 o 
   2   2  15       29.40       29.41      1.80 o 
   3   2  15      166.16      177.06      3.26 o 
   4   2  15        0.12        2.02      3.76 o 
   5   2  15       10.63        9.78      3.15 o 
  -9   3  15        6.14        6.04      1.53 o 
  -8   3  15        2.66        3.82      1.34 o 
  -7   3  15        0.09       -0.23      1.44 o 
  -6   3  15       40.30       34.24      1.50 o 
  -5   3  15       12.41       15.92      1.52 o 
  -4   3  15       25.75       20.61      1.54 o 
  -3   3  15        0.42       -0.65      1.47 o 
  -2   3  15       42.36       44.89      2.08 o 
  -1   3  15        7.70        5.79      1.94 o 
   0   3  15       19.99       22.56      2.12 o 
   1   3  15      239.55      241.61      6.23 o 
   2   3  15        0.48        1.54      1.54 o 
   3   3  15       27.70       31.72      3.49 o 
   4   3  15        5.57        6.24      2.73 o 
  -9   4  15       72.53       78.48      4.54 o 
  -8   4  15       17.34       16.29      1.69 o 
  -7   4  15        7.22        8.07      1.51 o 
  -6   4  15        4.26        8.26      1.46 o 
  -5   4  15       20.71       23.14      1.32 o 
  -4   4  15       46.18       41.55      1.50 o 
  -3   4  15       19.62       21.55      1.23 o 
  -2   4  15        2.69        4.89      1.61 o 
  -1   4  15      159.89      154.58      2.24 o 
   0   4  15      113.96      113.00      3.48 o 
   1   4  15       80.42       79.58      1.72 o 
   2   4  15       51.81       61.69      2.05 o 
   3   4  15       70.33       78.80      2.37 o 
   4   4  15       22.62       24.86      2.11 o 
  -9   5  15       72.41       74.05      2.18 o 
  -8   5  15       13.27       14.58      1.70 o 
  -7   5  15        0.97        0.06      1.27 o 
  -6   5  15       21.07       22.06      1.49 o 
  -5   5  15        0.28       -0.81      1.33 o 
  -4   5  15       37.79       34.60      1.35 o 
  -3   5  15      103.30      110.00      3.88 o 
  -2   5  15        2.57        5.81      1.20 o 
  -1   5  15       13.65       12.49      1.56 o 
   0   5  15        3.91        6.22      1.57 o 
   1   5  15        0.87        0.12      1.42 o 
   2   5  15       94.74       99.75      4.41 o 
   3   5  15       17.81       22.69      2.10 o 
   4   5  15       12.03       14.67      2.71 o 
  -8   6  15        6.46        7.95      1.51 o 
  -7   6  15        9.06       10.48      1.78 o 
  -6   6  15       30.32       27.55      1.54 o 
  -5   6  15       59.82       62.48      1.54 o 
  -4   6  15        6.14        9.01      1.15 o 
  -3   6  15       41.32       43.35      1.71 o 
  -2   6  15       14.00       13.85      1.55 o 
  -1   6  15        0.03        0.59      1.35 o 
   0   6  15       10.90       11.25      1.60 o 
   1   6  15      162.10      174.77      6.00 o 
   2   6  15      268.54      252.76      6.14 o 
   3   6  15        0.80        0.40      1.87 o 
  -7   7  15        5.57        7.02      1.86 o 
  -6   7  15       49.13       48.67      1.89 o 
  -5   7  15        3.04        6.27      2.08 o 
  -4   7  15        2.00        2.64      1.50 o 
  -3   7  15       12.72       12.85      1.57 o 
  -2   7  15       42.00       38.49      1.63 o 
  -1   7  15       15.86       18.45      1.71 o 
   0   7  15        0.05       -1.33      1.33 o 
   1   7  15       17.26       15.70      1.78 o 
   2   7  15        6.36        5.08      2.01 o 
  -6   8  15       17.00       18.60      1.68 o 
  -5   8  15        0.99        4.91      1.56 o 
  -4   8  15        1.92        2.69      1.66 o 
  -3   8  15        0.53       -1.58      1.91 o 
  -2   8  15       66.23       80.75      3.55 o 
  -1   8  15        2.17        2.04      1.65 o 
   0   8  15        1.58       -0.58      1.60 o 
   1   8  15       11.84       14.95      2.30 o 
   2   8  15       26.67       35.63      4.48 o 
  -5   9  15       42.89       45.51      3.50 o 
  -4   9  15        1.89        4.70      1.73 o 
  -3   9  15       12.53       11.84      1.87 o 
  -2   9  15        0.04        0.57      1.70 o 
  -1   9  15        3.40        5.02      2.02 o 
   0   9  15       20.52       17.67      3.25 o 
  -9   0  16       44.34       47.95      2.32 o 
  -8   0  16        7.84        6.81      1.86 o 
  -7   0  16        0.13        1.20      1.50 o 
  -6   0  16        2.91       -0.54      2.36 o 
  -5   0  16      195.94      180.20      3.32 o 
  -4   0  16        3.46        6.69      1.91 o 
  -3   0  16        4.43        2.60      1.84 o 
  -2   0  16      133.51      146.99      7.19 o 
  -1   0  16        8.32        9.00      3.52 o 
   0   0  16        6.53        5.95      3.47 o 
   1   0  16        4.14        0.93      3.34 o 
   2   0  16        7.76        5.01      2.64 o 
   3   0  16      332.56      328.07      5.85 o 
   4   0  16      270.13      280.20     16.57 o 
  -9   1  16       16.09       15.05      1.33 o 
  -8   1  16       59.46       66.50      3.91 o 
  -7   1  16        5.13        8.66      1.20 o 
  -6   1  16        3.78        5.09      1.26 o 
  -5   1  16        9.85        9.36      1.32 o 
  -4   1  16       54.54       46.36      1.80 o 
  -3   1  16        9.75       14.56      2.48 o 
  -2   1  16        0.70        0.92      1.46 o 
  -1   1  16        7.61        9.99      1.71 o 
   0   1  16        0.12        1.31      1.88 o 
   1   1  16       35.93       35.73      2.64 o 
   2   1  16        4.18        5.86      1.85 o 
   3   1  16       69.87       78.81      2.56 o 
   4   1  16      129.20      145.13      3.41 o 
  -9   2  16       73.82       74.89      2.15 o 
  -8   2  16        1.65        2.02      1.36 o 
  -7   2  16       17.50       19.88      1.58 o 
  -6   2  16        0.04        2.64      1.34 o 
  -5   2  16       14.29       16.58      1.32 o 
  -4   2  16      108.34      108.13      2.37 o 
  -3   2  16       95.24       77.23      2.49 o 
  -2   2  16       13.63       13.48      1.73 o 
  -1   2  16        1.69        3.64      1.65 o 
   0   2  16       38.21       39.49      1.88 o 
   1   2  16       11.95       18.67      1.86 o 
   2   2  16        1.42        1.46      1.75 o 
   3   2  16      224.93      245.79      9.99 o 
   4   2  16       45.46       43.88      3.51 o 
  -9   3  16       22.16       23.64      2.25 o 
  -8   3  16       39.94       41.94      1.74 o 
  -7   3  16       26.73       24.41      1.43 o 
  -6   3  16       38.17       35.94      1.58 o 
  -5   3  16       16.06       23.07      1.43 o 
  -4   3  16       38.90       34.56      2.01 o 
  -3   3  16        0.15        1.39      1.59 o 
  -2   3  16       21.63       22.92      1.74 o 
  -1   3  16        0.16        1.31      2.05 o 
   0   3  16        3.64        6.66      1.74 o 
   1   3  16       57.75       60.52      2.06 o 
   2   3  16        7.33        6.22      1.84 o 
   3   3  16       32.03       34.00      2.09 o 
  -8   4  16        0.04        0.90      1.36 o 
  -7   4  16       18.49       18.32      1.55 o 
  -6   4  16       12.08       14.11      1.76 o 
  -5   4  16       18.57       22.00      1.50 o 
  -4   4  16       16.34       16.88      1.40 o 
  -3   4  16       26.76       27.40      1.80 o 
  -2   4  16        1.59       -0.09      1.47 o 
  -1   4  16       62.46       58.50      1.72 o 
   0   4  16       56.26       49.55      1.87 o 
   1   4  16        7.69        5.77      1.40 o 
   2   4  16        8.58        9.65      1.58 o 
   3   4  16        5.25        7.59      1.82 o 
  -8   5  16       66.31       62.93      2.28 o 
  -7   5  16       13.04       14.83      1.90 o 
  -6   5  16        4.68        4.96      1.38 o 
  -5   5  16       27.98       26.85      1.54 o 
  -4   5  16       26.21       20.58      1.43 o 
  -3   5  16       43.26       46.78      1.72 o 
  -2   5  16       36.74       40.07      1.70 o 
  -1   5  16        3.07        4.08      1.71 o 
   0   5  16        9.05        8.88      1.62 o 
   1   5  16       30.63       30.77      1.74 o 
   2   5  16       50.54       55.08      4.55 o 
   3   5  16       38.55       35.58      1.99 o 
  -7   6  16        1.42        0.00      1.71 o 
  -6   6  16       13.23       17.61      1.85 o 
  -5   6  16        0.67        3.49      1.61 o 
  -4   6  16        6.76        7.63      1.43 o 
  -3   6  16       28.92       29.17      1.68 o 
  -2   6  16        3.00        4.82      1.52 o 
  -1   6  16        0.49        2.65      1.78 o 
   0   6  16        4.87        7.36      1.66 o 
   1   6  16      120.68      107.97      3.27 o 
   2   6  16       76.64       65.91      1.93 o 
  -6   7  16       20.14       15.98      1.52 o 
  -5   7  16        1.93        4.83      1.43 o 
  -4   7  16        1.77        3.69      1.65 o 
  -3   7  16       14.37       14.15      1.48 o 
  -2   7  16        5.31        5.49      1.47 o 
  -1   7  16        1.73        3.37      1.51 o 
   0   7  16       31.97       26.07      1.64 o 
   1   7  16      134.94      125.23      3.05 o 
  -5   8  16        8.89        8.57      1.52 o 
  -4   8  16       38.20       37.14      1.88 o 
  -3   8  16       16.14       14.30      1.73 o 
  -2   8  16        5.02        6.56      1.68 o 
  -1   8  16       18.87       22.41      2.46 o 
   0   8  16        3.71        6.57      2.30 o 
  -8   1  17        1.66        0.55      1.29 o 
  -7   1  17       10.36       12.30      1.46 o 
  -6   1  17       32.36       28.11      1.89 o 
  -5   1  17      307.35      285.87      2.94 o 
  -4   1  17      131.50      141.86      7.57 o 
  -3   1  17        6.61        8.08      1.73 o 
  -2   1  17        5.43        4.34      1.54 o 
  -1   1  17       64.65       60.55      3.38 o 
   0   1  17        4.47        6.73      2.03 o 
   1   1  17       82.37       81.24      2.39 o 
   2   1  17        3.84        1.17      1.96 o 
   3   1  17        0.16        1.70      2.23 o 
  -8   2  17        5.70        8.30      1.42 o 
  -7   2  17        5.57        8.23      1.46 o 
  -6   2  17        6.66        8.42      1.45 o 
  -5   2  17        1.83        4.23      1.79 o 
  -4   2  17        7.44        9.85      1.79 o 
  -3   2  17        7.17       11.82      2.02 o 
  -2   2  17       28.82       26.09      1.71 o 
  -1   2  17       29.83       24.06      1.87 o 
   0   2  17        0.63        1.75      2.06 o 
   1   2  17       14.54       19.27      1.87 o 
   2   2  17      146.48      160.94      3.16 o 
  -8   3  17        0.80       -0.14      2.15 o 
  -7   3  17        6.79        7.54      1.67 o 
  -6   3  17       11.66       16.32      1.68 o 
  -5   3  17       22.97       18.28      1.86 o 
  -4   3  17        1.38        3.11      1.71 o 
  -3   3  17        8.39       11.51      1.72 o 
  -2   3  17        6.45       12.79      2.10 o 
  -1   3  17       16.86       16.35      1.87 o 
   0   3  17       30.36       35.56      2.33 o 
   1   3  17        4.18        2.73      1.81 o 
   2   3  17        0.36        1.32      1.84 o 
  -7   4  17        0.03        0.91      1.86 o 
  -6   4  17       11.00        9.82      1.62 o 
  -5   4  17        3.84        1.36      1.43 o 
  -4   4  17       79.69       84.15      2.89 o 
  -3   4  17        2.32        2.76      2.00 o 
  -2   4  17       74.18       68.26      2.06 o 
  -1   4  17       58.11       49.99      2.22 o 
   0   4  17        0.31        0.23      1.65 o 
   1   4  17       31.11       30.40      1.79 o 
   2   4  17        4.59        3.00      2.37 o 
  -7   5  17       11.46       10.67      2.26 o 
  -6   5  17        0.29        2.04      1.52 o 
  -5   5  17        3.98        4.87      1.48 o 
  -4   5  17        1.08        3.90      1.82 o 
  -3   5  17        4.38        3.68      2.13 o 
  -2   5  17        8.67       19.04      1.72 o 
  -1   5  17        1.78        5.28      1.70 o 
   0   5  17        2.04        2.83      1.40 o 
   1   5  17        0.76        1.51      1.71 o 
  -6   6  17       38.84       41.50      1.98 o 
  -5   6  17       12.22       16.30      1.64 o 
  -4   6  17       90.16       88.93      1.92 o 
  -3   6  17        7.25        8.70      1.63 o 
  -2   6  17        0.33       -0.33      1.35 o 
  -1   6  17       26.25       20.71      1.78 o 
   0   6  17        8.28        8.30      1.70 o 
  -4   7  17       12.60       10.06      1.40 o 
  -3   7  17       54.97       52.49      2.01 o 
  -2   7  17        4.90        8.36      2.11 o 
  -1   7  17       16.14       15.82      1.84 o 
  -7   0  18       27.03       25.90      2.16 o 
  -6   0  18       64.75       45.89      2.96 o 
  -5   0  18      116.20      131.93      4.06 o 
  -4   0  18       34.82       34.66      2.85 o 
  -3   0  18       16.24       15.29      2.60 o 
  -2   0  18        4.59        3.47      2.52 o 
  -1   0  18       10.30       13.31      4.57 o 
   0   0  18       26.93       31.35      4.07 o 
   1   0  18       47.94       47.64      3.19 o 
  -7   1  18        4.16        5.36      1.72 o 
  -6   1  18       35.10       42.72      2.34 o 
  -5   1  18        0.62        2.48      1.72 o 
  -4   1  18       37.06       31.23      2.23 o 
  -3   1  18        0.57       -0.30      2.08 o 
  -2   1  18        4.49        5.13      1.61 o 
  -1   1  18       15.25       19.75      2.21 o 
   0   1  18        1.98        2.79      2.61 o 
   1   1  18        2.17        3.05      2.15 o 
  -7   2  18       16.19       17.07      2.13 o 
  -6   2  18        0.28        0.61      1.71 o 
  -5   2  18       31.33       27.93      1.84 o 
  -4   2  18       76.22       79.59      2.50 o 
  -3   2  18        7.98        7.89      2.13 o 
  -2   2  18       27.45       36.04      2.03 o 
  -1   2  18       25.33       32.86      2.12 o 
   0   2  18       99.79      110.50      4.26 o 
   1   2  18        0.45        1.54      2.05 o 
  -6   3  18       39.33       44.21      1.89 o 
  -5   3  18       11.18        8.32      1.82 o 
  -4   3  18        1.18        2.83      2.67 o 
  -3   3  18       37.44       34.23      2.29 o 
  -2   3  18       73.67       87.73      2.60 o 
  -1   3  18        1.72        2.03      2.08 o 
   0   3  18        0.00       -0.08      2.02 o 
   1   3  18       30.77       25.12      2.42 o 
  -6   4  18       42.54       47.40      3.11 o 
  -5   4  18       14.52       24.69      1.84 o 
  -4   4  18       21.07       23.16      1.97 o 
  -3   4  18       54.19       57.45      3.97 o 
  -2   4  18        7.65        7.25      2.16 o 
  -1   4  18        4.97       11.04      2.22 o 
   0   4  18        1.17        0.31      2.40 o 
  -5   5  18       38.05       41.24      2.27 o 
  -4   5  18        0.12        1.32      1.59 o 
  -3   5  18        1.80        2.38      2.27 o 
  -2   5  18       75.94       92.59      3.66 o 
  -1   5  18       64.27       61.27      3.40 o 
  -5   1  19       21.91       25.97      2.92 o 
  -4   1  19        0.08        4.29      2.23 o 
  -3   1  19       13.60       12.82      2.27 o 
  -2   1  19        8.41       11.16      1.81 o 
  -1   1  19        1.14        4.07      2.13 o 
  -4   2  19        3.83        4.15      1.77 o 
  -3   2  19        0.44        1.30      2.00 o 
  -2   2  19        7.98        9.76      2.25 o 
  -3   3  19        8.54       10.90      2.29 o 
                                                 
